# Supplementary material for: Transcriptome Analysis Reveals Distinct Responses to Physiologic versus Toxic Manganese Exposure in Human Neuroblastoma Cells
Source: Front Genet. 2019 Jul 24;10:676. doi: 10.3389/fgene.2019.00676 (PMC6668488; doi:10.3389/fgene.2019.00676)
Supplement: Supplementary file 1 [file Table_1.xlsx]

## Sheet: Table S1
Table S1: List of 488 differentially expressed genes in response to cellular Mn dose (linear regression, P < 0.05 or VIP > 2.0)
Gene Name	P value (lmreg)	β coefficient (lmreg)	VIP (PLS)	Gene ID	Gene Description	Molecular Function
SKIDA1	<0.00001	-7.09302	4.05551	NM_207371	Homo sapiens SKI/DACH domain containing 1
GPR125	<0.00001	6.13088	3.8994	NM_145290	Homo sapiens adhesion G protein-coupled receptor A3
OSGIN1	8.48e-05	5.21639	3.69472	NM_182981	Homo sapiens oxidative stress induced growth inhibitor 1	binding (GO:0005488); molecular transducer activity (GO:0060089)
LINC00987	9.51e-05	-5.15876	3.67944	NR_036466	Homo sapiens long intergenic non-protein coding RNA 987
ANKRD37	0.000182995	4.83452	3.58727	NM_181726	Homo sapiens ankyrin repeat domain 37
CHURC1-FNTB	0.00038795	-4.46859	3.46911	NM_001202559	Homo sapiens CHURC1-FNTB readthrough	catalytic activity (GO:0003824)
C21orf58	0.000421276	-4.42882	3.45527	NM_001286462	Homo sapiens chromosome 21 open reading frame 58
NTNG2	0.000443093	4.40449	3.4467	NM_032536	Homo sapiens netrin G2
KRTAP5-AS1	0.000580648	-4.27457	3.39962	NR_021489	Homo sapiens KRTAP5-1/KRTAP5-2 antisense RNA 1
AC007880.1	0.000599274	-4.25943	3.39398	NR_110224	Homo sapiens uncharacterized LOC101927438
SLC12A7	0.000655222	4.2167	3.37789	NM_006598	Homo sapiens solute carrier family 12 (potassium/chloride transporter)	transporter activity (GO:0005215)
CXCR4	0.00134651	3.87365	3.23899	NM_003467	Homo sapiens chemokine (C-X-C motif) receptor 4	binding (GO:0005488); molecular transducer activity (GO:0060089)
C2orf68	0.00156696	-3.80174	3.20755	NM_001013649	Homo sapiens chromosome 2 open reading frame 68
CAHM	0.0017617	-3.74624	3.18268	NR_037593	Homo sapiens colon adenocarcinoma hypermethylated (non-protein coding)
TF	0.00203405	-3.67816	3.15148	NM_001063	Homo sapiens transferrin	binding (GO:0005488)
METTL9	0.00210656	-3.66158	3.14376	NM_016025	Homo sapiens methyltransferase like 9
ALDH3A2	0.00224467	-3.63152	3.12963	NM_001031806	Homo sapiens aldehyde dehydrogenase 3 family, member A2	catalytic activity (GO:0003824)
DIRAS2	0.00231955	-3.61598	3.12227	NM_017594	Homo sapiens DIRAS family, GTP-binding RAS-like 2	binding (GO:0005488); catalytic activity (GO:0003824)
NUTM2A	0.00238871	-3.60208	3.11565	NM_001099338	Homo sapiens NUT family member 2A
TAF5L	0.00249095	3.58224	3.10614	NM_014409	Homo sapiens TAF5-like RNA polymerase II, p300/CBP-associated factor (PCAF)-associated factor, 65kDa
EFCAB12	0.00270958	-3.54241	3.08683	NM_207307	Homo sapiens EF-hand calcium binding domain 12
COPS7B	0.00275602	-3.53437	3.0829	NM_001282951	Homo sapiens COP9 signalosome subunit 7B, transcript variant 4
EEPD1	0.00281933	3.52362	3.07762	NM_030636	Homo sapiens endonuclease/exonuclease/phosphatase family domain containing 1
OGFRL1	0.00285763	3.51723	3.07448	NM_024576	Homo sapiens opioid growth factor receptor-like 1
FRRS1L	0.00292725	3.50583	3.06885	NM_014334	Homo sapiens ferric-chelate reductase 1-like
FRK	0.00297054	-3.49888	3.0654	NM_002031	Homo sapiens fyn-related Src family tyrosine kinase	binding (GO:0005488); catalytic activity (GO:0003824)
RPS9	0.00297805	-3.49769	3.06481	NM_001013	Homo sapiens ribosomal protein S9	binding (GO:0005488); structural molecule activity (GO:0005198)
FUT4	0.00299013	3.49577	3.06386	NM_002033	Homo sapiens fucosyltransferase 4 (alpha (1,3) fucosyltransferase, myeloid-specific)	catalytic activity (GO:0003824)
CTD-2314G24.2	0.0031022	-3.47835	3.05517	NR_046243	Homo sapiens uncharacterized LOC642366
KDM2B	0.00316734	-3.46851	3.05024	NM_001005366	Homo sapiens lysine (K)-specific demethylase 2B
TMCC1-AS1	0.00337312	-3.43869	3.03519	NR_037893	Homo sapiens TMCC1 antisense RNA 1 (head to head)
CYB561D1	0.00353076	-3.41706	3.02416	NM_001134404	Homo sapiens cytochrome b561 family, member D1
SCARA3	0.00376807	3.38623	3.0083	NM_182826	Homo sapiens scavenger receptor class A, member 3	binding (GO:0005488)
SPZ1	0.00382919	3.3786	3.00435	NM_032567	Homo sapiens spermatogenic leucine zipper 1
ZNF862	0.0039795	-3.36035	2.99484	NM_001099220	Homo sapiens zinc finger protein 862	binding (GO:0005488); transcription regulator activity (GO:0140110)
KXD1	0.00398078	-3.36019	2.99476	NM_001171948	Homo sapiens KxDL motif containing 1
TERF2	0.00407099	-3.34957	2.9892	NM_005652	Homo sapiens telomeric repeat binding factor 2
KCNE5	0.00409228	-3.3471	2.9879	NM_012282	Homo sapiens potassium channel, voltage gated subfamily E regulatory beta subunit 5	binding (GO:0005488); transporter activity (GO:0005215); molecular function regulator (GO:0098772)
OR1F1	0.00416449	-3.3388	2.98354	NM_012360	Homo sapiens olfactory receptor, family 1, subfamily F, member 1	molecular transducer activity (GO:0060089)
TSPAN7	0.00419107	-3.33578	2.98195	NM_004615	Homo sapiens tetraspanin 7
FUCA2	0.00422524	3.33193	2.97992	NM_032020	Homo sapiens fucosidase, alpha-L- 2, plasma	catalytic activity (GO:0003824)
ZNF594	0.00429009	-3.3247	2.9761	NM_032530	Homo sapiens zinc finger protein 594	binding (GO:0005488)
NUDT13	0.00431128	-3.32236	2.97486	NR_104264	Homo sapiens nudix (nucleoside diphosphate linked moiety X)-type motif 13
MSANTD3-TMEFF1	0.00438813	-3.31398	2.97041	NM_001198812	Homo sapiens MSANTD3-TMEFF1 readthrough
RP11-160H22.5	0.0044498	-3.30736	2.96688	NR_121197	Homo sapiens uncharacterized LOC102724601
ZNF252P-AS1	0.00450855	-3.30113	2.96356	NR_026974	Homo sapiens ZNF252P antisense RNA 1
SNORD116-27	0.00485623	3.26585	2.9446	NR_003341	Homo sapiens small nucleolar RNA, C/D box 116-27
TEX9	0.00509585	3.24297	2.93217	NM_001286449	Homo sapiens testis expressed 9	catalytic activity (GO:0003824); structural molecule activity (GO:0005198)
KIAA1407	0.00536621	-3.21839	2.9187	NM_020817	Homo sapiens KIAA1407
TMEM105	0.00552865	-3.2042	2.91087	NM_178520	Homo sapiens transmembrane protein 105
CYR61	0.00575418	3.18517	2.9003	NM_001554	Homo sapiens cysteine-rich, angiogenic inducer, 61	binding (GO:0005488)
MIR4512	0.00581606	-3.18008	2.89746	NR_039737	Homo sapiens microRNA 4512
A1BG-AS1	0.0059212	-3.17155	2.89269	NR_015380	Homo sapiens A1BG antisense RNA 1
FLJ12825	0.00605981	-3.16053	2.88651	NR_026655	Homo sapiens uncharacterized LOC440101
TMEM51-AS1	0.0062594	-3.14509	2.8778	NR_027136	Homo sapiens TMEM51 antisense RNA 1
MYO15A	0.00652869	-3.125	2.8664	NM_016239	Homo sapiens myosin XVA	binding (GO:0005488); catalytic activity (GO:0003824); molecular function regulator (GO:0098772); structural molecule activity (GO:0005198)
HIVEP3	0.00676423	-3.10809	2.85674	NR_038260	Homo sapiens human immunodeficiency virus type I enhancer binding protein 3
DAAM1	0.00681243	-3.1047	2.8548	NM_014992	Homo sapiens dishevelled associated activator of morphogenesis 1
CYP8B1	0.00685412	-3.10179	2.85312	NM_004391	Homo sapiens cytochrome P450, family 8, subfamily B, polypeptide 1	binding (GO:0005488)
TMEM80	0.00700708	-3.09125	2.84706	NM_001276274	Homo sapiens transmembrane protein 80
GTF2I	0.00703375	3.08944	2.84601	NM_032999	Homo sapiens general transcription factor Iii
GAPDHS	0.00719472	-3.07863	2.83976	NM_014364	Homo sapiens glyceraldehyde-3-phosphate dehydrogenase, spermatogenic	catalytic activity (GO:0003824)
PEAR1	0.00726814	-3.07378	2.83695	NM_001080471	Homo sapiens platelet endothelial aggregation receptor 1
KDM6A	0.00733835	-3.06918	2.83428	NM_001291415	Homo sapiens lysine (K)-specific demethylase 6A	binding (GO:0005488); catalytic activity (GO:0003824)
CLDN4	0.00742232	-3.06374	2.83112	NM_001305	Homo sapiens claudin 4
MYADML2	0.00744348	-3.06238	2.83032	NM_001145113	Homo sapiens myeloid-associated differentiation marker-like 2
TTC7A	0.00750717	-3.05831	2.82795	NM_001288953	Homo sapiens tetratricopeptide repeat domain 7A
AFF3	0.00754505	-3.0559	2.82654	NM_001025108	Homo sapiens AF4/FMR2 family, member 3,	binding (GO:0005488); transcription regulator activity (GO:0140110)
KIAA1586	0.00771674	3.04514	2.82025	NM_020931	Homo sapiens KIAA1586
CLRN3	0.00781374	-3.03916	2.81674	NM_152311	Homo sapiens clarin 3
RBM26-AS1	0.0078292	-3.03822	2.81618	NR_038991	Homo sapiens RBM26 antisense RNA 1
ANKRD53	0.00800159	-3.02779	2.81004	NM_024933	Homo sapiens ankyrin repeat domain 53
LRRC19	0.00805249	-3.02476	2.80825	NM_022901	Homo sapiens leucine rich repeat containing 19
SUOX	0.00825181	-3.01304	2.80132	NM_000456	Homo sapiens sulfite oxidase
ZZZ3	0.00836401	3.00657	2.79747	NM_015534	Homo sapiens zinc finger, ZZ-type containing 3	binding (GO:0005488); transcription regulator activity (GO:0140110)
NSL1	0.00838697	3.00526	2.79669	NM_001042549	Homo sapiens NSL1, MIS12 kinetochore complex component
HIST1H2AG	0.00839468	-3.00482	2.79643	NM_021064	Homo sapiens histone cluster 1, H2ag	binding (GO:0005488)
MEDAG	0.00849416	-2.99917	2.79307	NM_032849	Homo sapiens mesenteric estrogen-dependent adipogenesis
SLC16A1	0.00853615	2.99681	2.79166	NM_001166496	Homo sapiens solute carrier family 16 (monocarboxylate transporter), member 1	transporter activity (GO:0005215)
WDR88	0.0087393	-2.98553	2.78491	NM_173479	Homo sapiens WD repeat domain 88
AC073283.4	0.0088234	-2.98093	2.78216	NR_110207	Homo sapiens uncharacterized LOC101927043, transcript variant 1
VPS53	0.00884556	-2.97973	2.78144	NM_001128159	Homo sapiens vacuolar protein sorting 53 homolog
CTD-2540L5.6	0.00889456	-2.97708	2.77984	NR_110071	Homo sapiens uncharacterized LOC101928075
ARAF	0.00892657	2.97535	2.77881	NM_001256197	Homo sapiens A-Raf proto-oncogene, serine/threonine kinase
TMEM233	0.00916775	-2.96256	2.7711	NM_001136534	Homo sapiens transmembrane protein 233
BAIAP2	0.00935336	2.95293	2.76527	NM_006340	Homo sapiens BAI1-associated protein 2
RP11-57H14.4	0.00945266	-2.94785	2.76219	NR_120684	Homo sapiens uncharacterized LOC103344931
FRAT2	0.00956137	2.94236	2.75885	NM_012083	Homo sapiens frequently rearranged in advanced T-cell lymphomas 2
ALLC	0.00995279	-2.92306	2.74707	NM_018436	Homo sapiens allantoicase
CTC-236F12.4	0.0100272	2.91947	2.74487	NR_104664	Homo sapiens uncharacterized LOC102467147
MTRNR2L1	0.0102134	2.91062	2.73943	NM_001190452	Homo sapiens MT-RNR2-like 1	binding (GO:0005488); molecular function regulator (GO:0098772); molecular transducer activity (GO:0060089)
RNF19A	0.0102852	-2.90724	2.73735	NM_015435	Homo sapiens ring finger protein 19A, RBR E3 ubiquitin protein ligase	binding (GO:0005488); catalytic activity (GO:0003824)
MSH6	0.0103466	2.90438	2.73558	NM_001281494	Homo sapiens mutS homolog 6	binding (GO:0005488); catalytic activity (GO:0003824)
NR2F1	0.0103657	-2.90349	2.73504	NM_005654	Homo sapiens nuclear receptor subfamily 2, group F, member 1	binding (GO:0005488); transcription regulator activity (GO:0140110)
RGS3	0.0105132	2.89668	2.73083	NM_144488	Homo sapiens regulator of G-protein signaling 3
PKI55	0.0105547	-2.89478	2.72966	NR_037701	Homo sapiens DKFZp434H1419
NCOR1	0.0105896	-2.89319	2.72867	NM_001190438	Homo sapiens nuclear receptor corepressor 1	binding (GO:0005488); transcription regulator activity (GO:0140110)
ALPK3	0.0106987	-2.88825	2.72561	NM_020778	Homo sapiens alpha-kinase 3
BLOC1S2	0.0108303	2.88235	2.72195	NM_001282437	Homo sapiens biogenesis of lysosomal organelles complex-1, subunit 2
SNX20	0.0108904	2.87968	2.72029	NM_182854	Homo sapiens sorting nexin 20
COL4A2	0.0110796	2.87137	2.71511	NM_001846	Homo sapiens collagen, type IV, alpha 2
C4orf47	0.0111662	-2.86761	2.71276	NM_001114357	Homo sapiens chromosome 4 open reading frame 47
LEAP2	0.0111665	-2.8676	2.71276	NM_052971	Homo sapiens liver expressed antimicrobial peptide 2
EFNA4	0.0111933	2.86645	2.71203	NM_005227	Homo sapiens ephrin-A4, transcript variant 1	binding (GO:0005488)
ZIC4	0.0113357	-2.86034	2.70821	NR_033118	Homo sapiens Zic family member 4	binding (GO:0005488); transcription regulator activity (GO:0140110)
PREX1	0.0114486	2.85556	2.70521	NM_020820	Homo sapiens phosphatidylinositol-3,4,5-trisphosphate-dependent Rac exchange factor 1	binding (GO:0005488); molecular function regulator (GO:0098772); molecular transducer activity (GO:0060089)
SLC35A2	0.0116461	2.84729	2.70002	NM_001282650	Homo sapiens solute carrier family 35 (UDP-galactose transporter), member A2	transporter activity (GO:0005215)
ALX3	0.0117768	-2.84189	2.69662	NM_006492	Homo sapiens ALX homeobox 3
RP11-482M8.1	0.0117858	-2.84152	2.69638	NR_110943	Homo sapiens uncharacterized LOC101928737
LINC00476	0.0118734	-2.83795	2.69413	NR_023389	Homo sapiens long intergenic non-protein coding RNA 476
ZMYND11	0.012113	2.82828	2.68801	NM_001202464	Homo sapiens zinc finger, MYND-type containing 11
UGDH-AS1	0.0122082	-2.82449	2.68561	NR_047679	Homo sapiens UGDH antisense RNA 1
LINC01252	0.0122553	-2.82263	2.68443	NR_033890	Homo sapiens long intergenic non-protein coding RNA 1252
FAM154B	0.0124647	-2.81443	2.67921	NM_001008226	Homo sapiens stabilizer of axonemal microtubules 2	binding (GO:0005488)
PARVA	0.0125635	2.8106	2.67678	NM_018222	Homo sapiens parvin, alpha	binding (GO:0005488)
ASGR1	0.0126423	-2.80757	2.67484	NM_001671	Homo sapiens asialoglycoprotein receptor 1
HEXA-AS1	0.0126495	-2.8073	2.67467	NR_027262	Homo sapiens HEXA antisense RNA 1
GATA4	0.0126568	2.80702	2.67449	NM_002052	Homo sapiens GATA binding protein 4	binding (GO:0005488); transcription regulator activity (GO:0140110)
LINC00426	0.0126716	-2.80645	2.67413	NR_024464	Homo sapiens long intergenic non-protein coding RNA 426
TAF12	0.0127867	-2.80207	2.67133	NM_001135218	Homo sapiens TAF12 RNA polymerase II, TATA box binding protein (TBP)-associated factor, 20kDa	binding (GO:0005488); catalytic activity (GO:0003824)
NICN1	0.0133215	-2.7822	2.65857	NM_032316	Homo sapiens nicolin 1
OCM	0.0133753	-2.78024	2.65731	NM_001097622	Homo sapiens oncomodulin	binding (GO:0005488)
EEF1D	0.0135893	-2.77253	2.65234	NM_032378	Homo sapiens eukaryotic translation elongation factor 1 delta (guanine nucleotide exchange protein)	binding (GO:0005488); translation regulator activity (GO:0045182)
SCGB3A2	0.013687	2.76905	2.65009	NM_054023	Homo sapiens secretoglobin, family 3A, member 2
HSD11B1L	0.0137992	-2.76508	2.64752	NM_001267868	Homo sapiens hydroxysteroid (11-beta) dehydrogenase 1-like
MAGEA3	0.0138086	2.76475	2.64731	NM_005362	Homo sapiens melanoma antigen family A3
PDIA6	0.0140072	-2.75781	2.6428	NM_001282707	Homo sapiens protein disulfide isomerase family A, member 6
RHBDD1	0.0140896	-2.75496	2.64095	NM_001167608	Homo sapiens rhomboid domain containing 1	catalytic activity (GO:0003824)
ASCL3	0.0142302	-2.75013	2.63781	NM_020646	Homo sapiens achaete-scute family bHLH transcription factor 3	binding (GO:0005488); transcription regulator activity (GO:0140110)
RP11-319G6.1	0.014269	-2.74881	2.63694	NR_121609	Homo sapiens uncharacterized LOC100507291
KATNAL2	0.0142856	-2.74824	2.63658	NM_031303	Homo sapiens katanin p60 subunit A-like 2	catalytic activity (GO:0003824)
ZNF408	0.0144577	2.74241	2.63277	NM_024741	Homo sapiens zinc finger protein 408
ZNF540	0.0145108	-2.74063	2.63161	NM_152606	Homo sapiens zinc finger protein 540	transcription regulator activity (GO:0140110)
GPX1	0.0146818	2.73493	2.62788	NM_201397	Homo sapiens glutathione peroxidase 1
KIAA0907	0.0147049	-2.73416	2.62738	NM_014949	Homo sapiens KIAA0907	binding (GO:0005488)
MAGIX	0.0148439	-2.72958	2.62437	NM_024859	Homo sapiens MAGI family member, X-linked, transcript variant 1, mRNA
SNORD70	0.0149699	2.72546	2.62167	NR_003058	Homo sapiens small nucleolar RNA, C/D box 70
KDM2A	0.0151046	2.72109	2.6188	NM_001256405	Homo sapiens lysine (K)-specific demethylase 2A
CSNK2A2	0.0152771	-2.71556	2.61515	NM_001896	Homo sapiens casein kinase 2, alpha prime polypeptide
TLDC1	0.0153926	2.71188	2.61273	NM_020947	Homo sapiens TBC/LysM-associated domain containing 1
TOX4	0.0154038	2.71153	2.6125	NM_014828	Homo sapiens TOX high mobility group box family member 4
ARHGAP27	0.0157735	-2.69995	2.60484	NM_001282290	Homo sapiens Rho GTPase activating protein 27	catalytic activity (GO:0003824)
DGKK	0.0159113	-2.69571	2.60202	NM_001013742	Homo sapiens diacylglycerol kinase, kappa	catalytic activity (GO:0003824)
MIR4738	0.0159437	2.69471	2.60136	NR_039892	Homo sapiens microRNA 4738
CEP83	0.0159504	2.69451	2.60123	NM_016122	Homo sapiens centrosomal protein 83kDa
RBPMS-AS1	0.0159555	-2.69435	2.60112	NR_046205	Homo sapiens RBPMS antisense RNA 1
ANXA4	0.0159884	-2.69335	2.60045	NM_001153	Homo sapiens annexin A4
C12orf50	0.0160844	-2.69042	2.59851	NM_152589	Homo sapiens chromosome 12 open reading frame 50	binding (GO:0005488)
C1orf234	0.0162345	-2.68588	2.59549	NM_001242521	Homo sapiens chromosome 1 open reading frame 234
RGPD3	0.0164047	-2.68078	2.59209	NM_001144013	Homo sapiens RANBP2-like and GRIP domain containing 3	binding (GO:0005488); catalytic activity (GO:0003824); molecular function regulator (GO:0098772); structural molecule activity (GO:0005198)
MIR643	0.0165744	2.67575	2.58873	NR_030373	Homo sapiens microRNA 643
C11orf94	0.0165782	2.67564	2.58865	NM_001080446	Homo sapiens chromosome 11 open reading frame 94
ANAPC4	0.0167125	-2.67169	2.58601	NM_001286756	Homo sapiens anaphase promoting complex subunit 4	binding (GO:0005488)
TMEM176B	0.0168553	-2.66752	2.58322	NM_014020	Homo sapiens transmembrane protein 176B
MAX	0.0170134	-2.66295	2.58016	NM_145114	Homo sapiens MYC associated factor X	binding (GO:0005488); transcription regulator activity (GO:0140110)
RLF	0.0170897	2.66076	2.57869	NM_012421	Homo sapiens rearranged L-myc fusion	binding (GO:0005488); catalytic activity (GO:0003824); transcription regulator activity (GO:0140110); molecular transducer activity (GO:0060089)
TTC25	0.0170983	-2.66051	2.57852	NM_031421	Homo sapiens tetratricopeptide repeat domain 25
NMU	0.017142	-2.65927	2.57768	NM_006681	Homo sapiens neuromedin U
TCERG1	0.0171705	2.65845	2.57713	NM_006706	Homo sapiens transcription elongation regulator 1	binding (GO:0005488)
ARMC5	0.0174241	-2.65127	2.5723	NM_001301820	Homo sapiens armadillo repeat containing 5
PTOV1	0.0174779	2.64976	2.57128	NM_017432	Homo sapiens prostate tumor overexpressed 1	binding (GO:0005488); transcription regulator activity (GO:0140110)
SKP2	0.0176779	-2.64418	2.56751	NM_005983	Homo sapiens S-phase kinase-associated protein 2, E3 ubiquitin protein ligase
GSKIP	0.0178413	2.63966	2.56446	NM_001271904	Homo sapiens GSK3B interacting protein
NUP214	0.0178826	-2.63853	2.56369	NM_005085	Homo sapiens nucleoporin 214kDa	binding (GO:0005488); structural molecule activity (GO:0005198)
CFDP1	0.0178991	-2.63808	2.56338	NM_006324	Homo sapiens craniofacial development protein 1
ADAMTSL5	0.0181942	-2.63005	2.55794	NM_213604	Homo sapiens ADAMTS-like 5	binding (GO:0005488); catalytic activity (GO:0003824); molecular function regulator (GO:0098772)
TYRP1	0.0183118	-2.62688	2.55579	NM_000550	Homo sapiens tyrosinase-related protein 1	binding (GO:0005488)
STX3	0.0183908	2.62477	2.55435	NM_004177	Homo sapiens syntaxin 3	binding (GO:0005488)
ECI2	0.0187482	2.61531	2.54791	NM_001166010	Homo sapiens enoyl-CoA delta isomerase 2	binding (GO:0005488); molecular function regulator (GO:0098772)
DNASE1	0.018804	-2.61385	2.54691	NM_005223	Homo sapiens deoxyribonuclease I	binding (GO:0005488); catalytic activity (GO:0003824)
BSDC1	0.0188536	-2.61255	2.54602	NM_001300958	Homo sapiens BSD domain containing 1
SLC39A8	0.0189197	2.61083	2.54485	NM_022154	Homo sapiens solute carrier family 39 (zinc transporter), member 8	transporter activity (GO:0005215)
ZCCHC11	0.019001	-2.60872	2.54341	NM_001009881	Homo sapiens zinc finger, CCHC domain containing 11	catalytic activity (GO:0003824)
SLC10A7	0.0190818	-2.60664	2.54198	NM_001300842	Homo sapiens solute carrier family 10, member 7	transporter activity (GO:0005215)
KIAA0825	0.0191319	-2.60535	2.54109	NM_173665	Homo sapiens KIAA0825
PCBP4	0.0193028	2.60097	2.53809	NM_020418	Homo sapiens poly(rC) binding protein 4	binding (GO:0005488); catalytic activity (GO:0003824)
FOXA3	0.0194311	-2.59771	2.53586	NM_004497	Homo sapiens forkhead box A3	transcription regulator activity (GO:0140110)
TCEAL8	0.0195861	-2.59379	2.53317	NM_153333	Homo sapiens transcription elongation factor A (SII)-like 8	binding (GO:0005488)
PSMD10	0.0196531	-2.59211	2.53201	NM_002814	Homo sapiens proteasome (prosome, macropain) 26S subunit, non-ATPase, 10
SCARNA8	0.0197048	-2.59082	2.53112	NR_003009	Homo sapiens small Cajal body-specific RNA 8
MAPKAPK5	0.0197133	2.59061	2.53097	NM_139078	Homo sapiens mitogen-activated protein kinase-activated protein kinase 5	binding (GO:0005488)
ERMAP	0.0197697	-2.5892	2.53	NM_001017922	Homo sapiens erythroblast membrane-associated protein (Scianna blood group)	binding (GO:0005488)
CTD-2547L16.1	0.0199409	-2.58495	2.52708	NR_125430	Homo sapiens uncharacterized LOC101929066
RP11-333E1.1	0.0201172	-2.58061	2.52408	NR_034082	Homo sapiens uncharacterized LOC100130950
IARS	0.0201245	2.58043	2.52396	NM_013417	Homo sapiens isoleucyl-tRNA synthetase	catalytic activity (GO:0003824)
NUTM2A-AS1	0.0201366	-2.58013	2.52375	NR_024397	Homo sapiens NUTM2A antisense RNA 1
CSTF3	0.0203798	-2.57421	2.51966	NM_001033506	Homo sapiens cleavage stimulation factor, 3' pre-RNA, subunit 3, 77kDa	binding (GO:0005488)
GTF2H1	0.0203804	-2.57419	2.51965	NM_001142307	Homo sapiens general transcription factor IIH, polypeptide 1, 62kDa	catalytic activity (GO:0003824)
CCDC37	0.0204005	-2.57371	2.51931	NM_182628	Homo sapiens coiled-coil domain containing 37
TMEM161B-AS1	0.0208825	-2.56218	2.51131	NR_105019	Homo sapiens TMEM161B antisense RNA 1
ITM2C	0.0209047	2.56165	2.51095	NM_030926	Homo sapiens integral membrane protein 2C	binding (GO:0005488)
BOC	0.0210411	-2.55844	2.50871	NM_001301861	Homo sapiens BOC cell adhesion associated, oncogene regulated
NHLRC4	0.0211027	-2.55699	2.50771	NM_001301159	Homo sapiens NHL repeat containing 4
TMEM147-AS1	0.0211235	-2.55651	2.50737	NR_038396	Homo sapiens TMEM147 antisense RNA 1
ALOX12	0.0213386	-2.5515	2.50388	NM_000697	Homo sapiens arachidonate 12-lipoxygenase	catalytic activity (GO:0003824)
PPP3CC	0.0214633	-2.54861	2.50186	NM_001243974	Homo sapiens protein phosphatase 3, catalytic subunit, gamma isozyme	binding (GO:0005488); catalytic activity (GO:0003824)
ST7-AS2	0.0214873	2.54806	2.50148	NR_109980	Homo sapiens ST7 antisense RNA 2
VGLL4	0.0215146	2.54743	2.50104	NM_001284390	Homo sapiens vestigial-like family member 4
LDLRAD3	0.0215364	2.54693	2.50069	NM_174902	Homo sapiens low density lipoprotein receptor class A domain containing 3
DNAJC9-AS1	0.0216031	-2.5454	2.49962	NR_038373	Homo sapiens DNAJC9 antisense RNA 1
STK38	0.0217919	-2.54109	2.49661	NM_007271	Homo sapiens serine/threonine kinase 38	catalytic activity (GO:0003824)
COPS8	0.0218016	2.54088	2.49646	NM_198189	Homo sapiens COP9 signalosome subunit 8
PSTPIP1	0.0218426	2.53995	2.4958	NM_003978	Homo sapiens proline-serine-threonine phosphatase interacting protein 1	binding (GO:0005488)
KIF25-AS1	0.0219078	-2.53847	2.49477	NR_103750	Homo sapiens KIF25 antisense RNA 1
SNORD1C	0.0220119	-2.53612	2.49312	NR_004397	Homo sapiens small nucleolar RNA, C/D box 1C
LRRIQ3	0.0220128	-2.5361	2.49311	NM_001105659	Homo sapiens leucine-rich repeats and IQ motif containing 3
ELMOD1	0.0221204	-2.53369	2.49142	NR_028328	Homo sapiens uncharacterized LOC643923	binding (GO:0005488)
ZFP2	0.022185	-2.53224	2.4904	NM_030613	Homo sapiens ZFP2 zinc finger protein
GAPVD1	0.0223622	2.5283	2.48763	NM_001282679	Homo sapiens GTPase activating protein and VPS9 domains 1	molecular function regulator (GO:0098772)
ENOX1	0.02238	-2.52791	2.48735	NM_017993	Homo sapiens ecto-NOX disulfide-thiol exchanger 1	binding (GO:0005488); catalytic activity (GO:0003824)
PPFIA3	0.0224099	-2.52724	2.48689	NM_003660	Homo sapiens protein tyrosine phosphatase, receptor type, f polypeptide (PTPRF), interacting protein (liprin), alpha 3
DCAKD	0.0225962	2.52314	2.484	NM_001288655	Homo sapiens dephospho-CoA kinase domain containing	catalytic activity (GO:0003824)
GTSF1	0.0228361	2.5179	2.48031	NM_144594	Homo sapiens gametocyte specific factor 1
GCSH	0.0228562	2.51746	2.48	NM_004483	Homo sapiens glycine cleavage system protein H (aminomethyl carrier)
SYVN1	0.0230176	-2.51397	2.47753	NM_172230	Homo sapiens synovial apoptosis inhibitor 1, synoviolin	catalytic activity (GO:0003824)
BMPR1A	0.0230195	2.51393	2.4775	NM_004329	Homo sapiens bone morphogenetic protein receptor, type IA	binding (GO:0005488); molecular transducer activity (GO:0060089)
ENC1	0.023028	2.51375	2.47738	NM_001256574	Homo sapiens ectodermal-neural cortex 1 (with BTB domain)
DBF4B	0.0230621	-2.51301	2.47686	NM_145663	Homo sapiens DBF4 zinc finger B	binding (GO:0005488); catalytic activity (GO:0003824); molecular function regulator (GO:0098772)
COL18A1-AS2	0.0232063	-2.50992	2.47467	NR_052004	Homo sapiens COL18A1 antisense RNA 2
NRD1	0.0232813	2.50832	2.47353	NM_002525	Homo sapiens nardilysin (N-arginine dibasic convertase)
NOP14-AS1	0.0234189	2.50539	2.47146	NR_015453	Homo sapiens NOP14 antisense RNA 1
C16orf95	0.0234345	2.50506	2.47123	NM_001256917	Homo sapiens chromosome 16 open reading frame 95
GRID2IP	0.0237091	-2.49927	2.46712	NM_001145118	Homo sapiens glutamate receptor, ionotropic, delta 2 (Grid2) interacting protein
GPR52	0.0237662	2.49807	2.46627	NM_005684	Homo sapiens G protein-coupled receptor 52	molecular transducer activity (GO:0060089)
TUBGCP5	0.0238102	-2.49715	2.46562	NM_052903	Homo sapiens tubulin, gamma complex associated protein 5	binding (GO:0005488); structural molecule activity (GO:0005198)
NHLH1	0.0243251	-2.48651	2.45804	NM_005598	Homo sapiens nescient helix loop helix 1	binding (GO:0005488); transcription regulator activity (GO:0140110)
RAD51-AS1	0.0243308	-2.48639	2.45796	NR_040058	Homo sapiens RAD51 antisense RNA 1 (head to head)
RP11-420A23.1	0.024332	-2.48637	2.45794	NR_125882	Homo sapiens uncharacterized LOC100507487
DYM	0.0243916	-2.48515	2.45708	NM_017653	Homo sapiens dymeclin
RP11-760D2.5	0.0243959	-2.48506	2.45701	NR_108099	Homo sapiens uncharacterized LOC101928401
MIR7111	0.0247304	2.47828	2.45217	NR_106961	Homo sapiens microRNA 7111
FAM53A	0.0249473	2.47393	2.44906	NM_001297435	Homo sapiens family with sequence similarity 53, member A
KLHL10	0.025065	2.47158	2.44737	NM_152467	Homo sapiens kelch-like family member 10
ABHD15	0.0251477	-2.46994	2.4462	NM_198147	Homo sapiens abhydrolase domain containing 15
FZD9	0.0253372	2.4662	2.44351	NM_003508	Homo sapiens frizzled class receptor 9	binding (GO:0005488); molecular transducer activity (GO:0060089)
SNAI3-AS1	0.0256962	-2.45918	2.43847	NR_024399	Homo sapiens SNAI3 antisense RNA 1
SNORD54	0.0257678	-2.45779	2.43747	NR_002437	Homo sapiens small nucleolar RNA, C/D box 54
XBP1	0.0258084	2.457	2.4369	NM_005080	Homo sapiens X-box binding protein 1	binding (GO:0005488); transcription regulator activity (GO:0140110)
GTPBP8	0.0260125	2.45307	2.43407	NM_014170	Homo sapiens GTP-binding protein 8 (putative)
TATDN3	0.0260214	-2.4529	2.43394	NM_001146171	Homo sapiens TatD DNase domain containing 3
OTUB1	0.026075	-2.45187	2.4332	NR_003089	Homo sapiens OTU deubiquitinase, ubiquitin aldehyde binding 1	binding (GO:0005488); catalytic activity (GO:0003824)
SMCO4	0.0265313	2.4432	2.42694	NM_020179	Homo sapiens single-pass membrane protein with coiled-coil domains 4
DCTN5	0.0267353	2.43937	2.42416	NM_001199011	Homo sapiens dynactin 5 (p25)
MIR4489	0.0267405	2.43927	2.42409	NR_039709	Homo sapiens microRNA 4489
MAGEB10	0.0267774	-2.43858	2.42359	NM_182506	Homo sapiens melanoma antigen family B10
LRCH3	0.0269316	2.43571	2.42151	NM_032773	Homo sapiens leucine-rich repeats and calponin homology (CH) domain containing 3
BAIAP2L2	0.026953	-2.43531	2.42122	NM_025045	Homo sapiens BAI1-associated protein 2-like 2
C11orf42	0.0270199	-2.43407	2.42032	NM_173525	Homo sapiens chromosome 11 open reading frame 42
TECTA	0.0271417	-2.43182	2.41869	NM_005422	Homo sapiens tectorin alpha
VSIG10	0.027189	-2.43095	2.41806	NM_019086	Homo sapiens V-set and immunoglobulin domain containing 10
POLR2J4	0.0273637	-2.42774	2.41572	NR_003655	Homo sapiens polymerase (RNA) II (DNA directed) polypeptide J4, pseudogene
LANCL1	0.0274267	2.42659	2.41489	NM_006055	Homo sapiens LanC lantibiotic synthetase component C-like 1
R3HDM2	0.0274524	-2.42612	2.41454	NM_014925	Homo sapiens R3H domain containing 2
ATP5S	0.0274689	-2.42582	2.41432	NM_015684	Homo sapiens ATP synthase, H+ transporting, mitochondrial Fo complex, subunit s (factor B)
AC034220.3	0.0276602	-2.42234	2.41179	NR_110997	Homo sapiens uncharacterized LOC553103
MIR3651	0.0277682	2.42039	2.41037	NR_037424	Homo sapiens microRNA 3651
TM4SF19-AS1	0.0277795	-2.42018	2.41022	NR_046724	Homo sapiens TM4SF19 antisense RNA 1
DENND1A	0.0278027	-2.41976	2.40992	NM_024820	Homo sapiens DENN/MADD domain containing 1A	binding (GO:0005488)
ZFP82	0.0278587	2.41875	2.40918	NM_133466	Homo sapiens ZFP82 zinc finger protein	transcription regulator activity (GO:0140110)
NUTM2B	0.0278707	-2.41854	2.40902	NM_001278495	Homo sapiens NUT family member 2B
HBEGF	0.0279015	2.41798	2.40862	NM_001945	Homo sapiens heparin-binding EGF-like growth factor	binding (GO:0005488); molecular transducer activity (GO:0060089)
GSDMB	0.0279734	-2.41669	2.40768	NM_001165958	Homo sapiens gasdermin B	binding (GO:0005488)
UBE2V1	0.0282127	-2.41242	2.40456	NM_001282579	Homo sapiens ubiquitin-conjugating enzyme E2 variant 1	catalytic activity (GO:0003824)
CTD-2044J15.1	0.0283424	-2.41012	2.40287	NR_103771	Homo sapiens uncharacterized LOC100505625
WNT2B	0.0286482	-2.40473	2.39893	NM_004185	Homo sapiens wingless-type MMTV integration site family, member 2B	binding (GO:0005488)
GRIN3B	0.028666	-2.40442	2.3987	NM_138690	Homo sapiens glutamate receptor, ionotropic, N-methyl-D-aspartate 3B
OIP5	0.0286738	-2.40428	2.3986	NM_007280	Homo sapiens Opa interacting protein 5	binding (GO:0005488)
RPS6KA2	0.0286851	2.40408	2.39845	NM_021135	Homo sapiens ribosomal protein S6 kinase, 90kDa, polypeptide 2	catalytic activity (GO:0003824)
OXT	0.0286958	2.4039	2.39832	NM_000915	Homo sapiens oxytocin/neurophysin I prepropeptide	binding (GO:0005488)
ACTR8	0.0288472	2.40125	2.39638	NM_022899	Homo sapiens ARP8 actin-related protein 8 homolog (yeast)	structural molecule activity (GO:0005198)
ZC2HC1B	0.0289269	2.39987	2.39536	NM_001013623	Homo sapiens zinc finger, C2HC-type containing 1B
SEPT3	0.0290483	2.39776	2.39382	NM_019106	Homo sapiens septin 3	binding (GO:0005488); catalytic activity (GO:0003824)
GNB5	0.0291403	2.39617	2.39265	NM_006578	Homo sapiens guanine nucleotide binding protein (G protein), beta 5	binding (GO:0005488); catalytic activity (GO:0003824)
ATMIN	0.0293771	2.3921	2.38966	NM_015251	Homo sapiens ATM interactor
BRD2	0.0294075	2.39158	2.38927	NM_001199455	Homo sapiens bromodomain containing 2
GPR89A	0.0294107	2.39153	2.38923	NM_001097613	Homo sapiens G protein-coupled receptor 89A
HHIP	0.0294284	-2.39123	2.38901	NM_022475	Homo sapiens hedgehog interacting protein	binding (GO:0005488)
ZIC1	0.029484	-2.39028	2.38831	NM_003412	Homo sapiens Zic family member 1	binding (GO:0005488); transcription regulator activity (GO:0140110)
TGM1	0.0294853	-2.39025	2.3883	NM_000359	Homo sapiens transglutaminase 1	catalytic activity (GO:0003824)
SFMBT1	0.029583	2.38859	2.38707	NM_016329	Homo sapiens Scm-like with four mbt domains 1	binding (GO:0005488); transcription regulator activity (GO:0140110)
GRM7-AS3	0.0296314	-2.38777	2.38646	NR_110125	Homo sapiens GRM7 antisense RNA 3
ZNF185	0.029728	-2.38613	2.38526	NM_001178115	Homo sapiens zinc finger protein 185 (LIM domain)
SERF2	0.0297415	-2.3859	2.38509	NM_001199875	Homo sapiens small EDRK-rich factor 2
ZNF354A	0.0297761	-2.38532	2.38466	NM_005649	Homo sapiens zinc finger protein 354A
SCARNA10	0.0299358	-2.38262	2.38267	NR_004387	Homo sapiens small Cajal body-specific RNA 10
USP50	0.0299376	-2.38259	2.38265	NM_203494	Homo sapiens ubiquitin specific peptidase 50	catalytic activity (GO:0003824)
GANAB	0.0299855	2.38179	2.38205	NM_198335	Homo sapiens glucosidase, alpha; neutral AB	catalytic activity (GO:0003824)
RNLS	0.0300233	-2.38115	2.38159	NM_001031709	Homo sapiens renalase, FAD-dependent amine oxidase
ACMSD	0.0302128	-2.37799	2.37924	NM_138326	Homo sapiens aminocarboxymuconate semialdehyde decarboxylase
USP33	0.0302972	2.37658	2.37821	NM_201626	Homo sapiens ubiquitin specific peptidase 33
DAPK2	0.0304156	2.37462	2.37675	NM_014326	Homo sapiens death-associated protein kinase 2	binding (GO:0005488); catalytic activity (GO:0003824)
MCCC1	0.0304324	2.37434	2.37654	NM_020166	Homo sapiens methylcrotonoyl-CoA carboxylase 1 (alpha)	catalytic activity (GO:0003824)
DSE	0.0304851	-2.37346	2.3759	NM_001080976	Homo sapiens dermatan sulfate epimerase
DNAJB11	0.030653	-2.3707	2.37385	NM_016306	Homo sapiens DnaJ (Hsp40) homolog, subfamily B, member 11
TRIM68	0.0307509	2.36909	2.37266	NM_018073	Homo sapiens tripartite motif containing 68
CCDC28A	0.0307608	-2.36892	2.37254	NM_015439	Homo sapiens coiled-coil domain containing 28A
PPP1R3E	0.0309558	-2.36574	2.37017	NM_001276318	Homo sapiens protein phosphatase 1, regulatory subunit 3E	binding (GO:0005488); molecular function regulator (GO:0098772)
MIR3157	0.0309952	-2.3651	2.36969	NR_036113	Homo sapiens microRNA 3157
SYNPO2L	0.0310118	-2.36483	2.36949	NM_024875	Homo sapiens synaptopodin 2-like	binding (GO:0005488)
ACOT7	0.0310236	2.36463	2.36935	NM_181864	Homo sapiens acyl-CoA thioesterase 7	binding (GO:0005488); catalytic activity (GO:0003824)
DNHD1	0.0312907	-2.36031	2.36614	NM_173589	Homo sapiens dynein heavy chain domain 1	binding (GO:0005488); catalytic activity (GO:0003824)
CD82	0.0313528	-2.35931	2.36539	NM_002231	Homo sapiens CD82 molecule
EXOC1	0.0315262	2.35652	2.36332	NM_001024924	Homo sapiens exocyst complex component 1	binding (GO:0005488)
PUF60	0.0315879	2.35553	2.36259	NM_078480	Homo sapiens poly-U binding splicing factor 60KDa
ATL3	0.0316358	2.35477	2.36201	NM_001290048	Homo sapiens atlastin GTPase 3	binding (GO:0005488); catalytic activity (GO:0003824); molecular function regulator (GO:0098772)
DRD4	0.0317113	-2.35356	2.36112	NM_000797	Homo sapiens dopamine receptor D4	binding (GO:0005488); molecular transducer activity (GO:0060089)
ETV1	0.0318754	-2.35096	2.35917	NM_004956	Homo sapiens ets variant 1	transcription regulator activity (GO:0140110)
SSU72	0.0318859	-2.35079	2.35905	NM_014188	Homo sapiens SSU72 RNA polymerase II CTD phosphatase homolog	catalytic activity (GO:0003824)
HUS1	0.0320452	2.34827	2.35717	NM_004507	Homo sapiens HUS1 checkpoint homolog
BBS1	0.0320498	-2.3482	2.35711	NM_024649	Homo sapiens Bardet-Biedl syndrome 1	binding (GO:0005488)
EPN2-AS1	0.032128	-2.34697	2.35619	NR_048576	Homo sapiens EPN2 antisense RNA 1
TMEM38A	0.0321697	-2.34631	2.35571	NM_024074	Homo sapiens transmembrane protein 38A
MTHFD1L	0.0322556	2.34496	2.3547	NM_001242769	Homo sapiens methylenetetrahydrofolate dehydrogenase (NADP+ dependent) 1-like	catalytic activity (GO:0003824)
FBXL6	0.0323503	-2.34348	2.35359	NM_012162	Homo sapiens F-box and leucine-rich repeat protein 6
FOXE1	0.0323722	-2.34314	2.35333	NM_004473	Homo sapiens forkhead box E1	transcription regulator activity (GO:0140110)
SNORA16A	0.0324269	2.34228	2.35269	NR_003035	Homo sapiens small nucleolar RNA, H/ACA box 16A
FLJ31104	0.0326595	-2.33866	2.34999	NR_102755	Homo sapiens uncharacterized LOC441072
IMPA2	0.0326614	2.33864	2.34997	NM_014214	Homo sapiens inositol(myo)-1(or 4)-monophosphatase 2	catalytic activity (GO:0003824)
PSMA3-AS1	0.0329739	-2.33381	2.34635	NR_029434	Homo sapiens PSMA3 antisense RNA 1
C1RL-AS1	0.0330365	-2.33285	2.34563	NR_026947	Homo sapiens C1RL antisense RNA 1
GLP1R	0.03307	2.33234	2.34525	NM_002062	Homo sapiens glucagon-like peptide 1 receptor	binding (GO:0005488); molecular transducer activity (GO:0060089)
NDUFAF5	0.0331092	2.33174	2.34479	NM_001039375	Homo sapiens NADH dehydrogenase (ubiquinone) complex I, assembly factor 5
TMEM242	0.0333042	-2.32876	2.34256	NM_018452	Homo sapiens transmembrane protein 242
RNVU1-6	0.033311	-2.32866	2.34248	NR_104085	Homo sapiens RNA, variant U1 small nuclear 6
SPATA2	0.0333558	2.32798	2.34197	NM_001135773	Homo sapiens spermatogenesis associated 2
SNORD116-8	0.0334476	-2.32659	2.34092	NR_003323	Homo sapiens small nucleolar RNA, C/D box 116-8
FLCN	0.0334726	2.32621	2.34064	NM_144997	Homo sapiens folliculin
MYO18A	0.0336982	2.3228	2.33808	NM_078471	Homo sapiens myosin XVIIIA
SLC9A2	0.0337503	2.32202	2.33749	NM_003048	Homo sapiens solute carrier family 9, subfamily A (NHE2, cation proton antiporter 2), member 2	transporter activity (GO:0005215)
ZNF608	0.0341651	-2.31582	2.33282	NM_020747	Homo sapiens zinc finger protein 608
DESI1	0.0342268	-2.3149	2.33212	NM_015704	Homo sapiens desumoylating isopeptidase 1
CDH23	0.0343896	2.31249	2.33031	NM_001171930	Homo sapiens cadherin-related 23
SLC38A5	0.0346099	-2.30925	2.32785	NM_033518	Homo sapiens solute carrier family 38, member 5	transporter activity (GO:0005215)
CC2D2B	0.0346384	-2.30883	2.32754	NM_001159747	Homo sapiens coiled-coil and C2 domain containing 2B
LHX4-AS1	0.0347168	-2.30768	2.32667	NM_032360	Homo sapiens acyl-CoA binding domain containing 6
RNF24	0.0347628	2.30701	2.32616	NM_001134338	Homo sapiens ring finger protein 24	catalytic activity (GO:0003824)
MED24	0.0347674	2.30694	2.32611	NM_001079518	Homo sapiens mediator complex subunit 24	transcription regulator activity (GO:0140110)
TMEM86A	0.0348152	-2.30625	2.32558	NM_153347	Homo sapiens transmembrane protein 86A	catalytic activity (GO:0003824)
SLC39A1	0.0348908	-2.30514	2.32475	NM_001271957	Homo sapiens solute carrier family 39 (zinc transporter), member 1	transporter activity (GO:0005215)
C22orf39	0.0350921	-2.30222	2.32253	NM_001166242	Homo sapiens chromosome 22 open reading frame 39
USP39	0.0351008	-2.30209	2.32244	NR_046347	Homo sapiens ubiquitin specific peptidase 39
SYNRG	0.0351938	2.30075	2.32142	NM_007247	Homo sapiens synergin, gamma
MAPKAPK3	0.0353664	2.29826	2.31953	NM_001243926	Homo sapiens mitogen-activated protein kinase-activated protein kinase 3	binding (GO:0005488)
SSBP3-AS1	0.0353664	-2.29826	2.31953	NR_103541	Homo sapiens SSBP3 antisense RNA 1
TRIM45	0.0354728	-2.29673	2.31837	NM_025188	Homo sapiens tripartite motif containing 45
RNPC3	0.0354844	-2.29656	2.31824	NM_017619	Homo sapiens RNA-binding region (RNP1, RRM) containing 3	binding (GO:0005488)
LINC00638	0.0355286	-2.29593	2.31776	NR_024396	Homo sapiens long intergenic non-protein coding RNA 638
ROR1-AS1	0.035611	-2.29475	2.31686	NR_110665	Homo sapiens ROR1 antisense RNA 1 (ROR1-AS1)
CABYR	0.0357782	2.29237	2.31505	NM_138644	Homo sapiens calcium binding tyrosine-(Y)-phosphorylation regulated
C10orf76	0.0358185	-2.29179	2.31462	NM_024541	Homo sapiens chromosome 10 open reading frame 76
TAS2R3	0.0358419	-2.29146	2.31436	NM_016943	Homo sapiens taste receptor, type 2, member 3	molecular transducer activity (GO:0060089)
LINC01561	0.0359194	-2.29036	2.31353	NR_103717	Homo sapiens long intergenic non-protein coding RNA 1561
IL23A	0.0359643	-2.28972	2.31304	NM_016584	Homo sapiens interleukin 23, alpha subunit p19	binding (GO:0005488); catalytic activity (GO:0003824)
C15orf41	0.0360213	-2.28892	2.31243	NM_032499	Homo sapiens chromosome 15 open reading frame 41
BTBD3	0.036286	-2.28519	2.30959	NM_014962	Homo sapiens BTB (POZ) domain containing 3
DTWD2	0.0363821	2.28384	2.30856	NM_173666	Homo sapiens DTW domain containing 2
MIR27B	0.0363929	2.28369	2.30845	NR_029665	Homo sapiens microRNA 27b
MIPEP	0.0364642	-2.28269	2.30769	NM_005932	Homo sapiens mitochondrial intermediate peptidase	catalytic activity (GO:0003824)
UPK1B	0.0365874	-2.28097	2.30637	NM_006952	Homo sapiens uroplakin 1B
LIG4	0.0367664	-2.27848	2.30447	NM_001098268	Homo sapiens ligase IV, DNA, ATP-dependent
ENTPD3-AS1	0.0370839	-2.27409	2.30112	NR_040100	Homo sapiens ENTPD3 antisense RNA 1
GLTSCR1L	0.0370844	-2.27409	2.30112	NM_015349	Homo sapiens GLTSCR1-like
OXSR1	0.0371946	2.27257	2.29996	NM_005109	Homo sapiens oxidative stress responsive 1	catalytic activity (GO:0003824)
CLHC1	0.0372907	-2.27126	2.29895	NM_152385	Homo sapiens clathrin heavy chain linker domain containing 1	binding (GO:0005488)
CSTF3-AS1	0.0377465	-2.26505	2.2942	NR_034027	Homo sapiens CSTF3 antisense RNA 1 (head to head)
SPIRE1	0.0377495	-2.26501	2.29416	NM_001128626	Homo sapiens spire-type actin nucleation factor 1	structural molecule activity (GO:0005198)
PRDM12	0.0378302	-2.26392	2.29333	NM_021619	Homo sapiens PR domain containing 12	binding (GO:0005488)
LINC00622	0.0378446	-2.26372	2.29318	NR_036540	Homo sapiens long intergenic non-protein coding RNA 622
RALGAPB	0.0378615	2.26349	2.293	NM_001282918	Homo sapiens Ral GTPase activating protein, beta subunit (non-catalytic)	catalytic activity (GO:0003824); molecular function regulator (GO:0098772)
PFN4	0.0379747	-2.26197	2.29183	NM_199346	Homo sapiens profilin family, member 4	binding (GO:0005488)
MARCH3	0.0379841	-2.26184	2.29173	NM_178450	Homo sapiens membrane-associated ring finger (C3HC4) 3, E3 ubiquitin protein ligase
SPACA6P-AS	0.0381554	-2.25954	2.28997	NR_108100	Homo sapiens SPACA6P antisense RNA
ADAL	0.0382845	-2.25781	2.28864	NM_001012969	Homo sapiens adenosine deaminase-like	catalytic activity (GO:0003824)
BIK	0.0383057	2.25753	2.28842	NM_001197	Homo sapiens BCL2-interacting killer (apoptosis-inducing)
TRIM52-AS1	0.0384694	-2.25535	2.28674	NR_102762	Homo sapiens TRIM52 antisense RNA 1 (head to head)
C1orf146	0.038622	-2.25332	2.28518	NM_001012425	Homo sapiens chromosome 1 open reading frame 146
SYNE4	0.0386405	-2.25308	2.285	NM_001039876	Homo sapiens spectrin repeat containing, nuclear envelope family member 4
DNAH2	0.0387798	-2.25124	2.28358	NM_020877	Homo sapiens dynein, axonemal, heavy chain 2	binding (GO:0005488); catalytic activity (GO:0003824)
MIF4GD	0.0387906	-2.25109	2.28347	NM_001242498	Homo sapiens MIF4G domain containing	binding (GO:0005488); translation regulator activity (GO:0045182)
DCST1	0.0388243	-2.25065	2.28313	NM_152494	Homo sapiens DC-STAMP domain containing 1
NRSN1	0.0389537	-2.24895	2.28181	NM_080723	Homo sapiens neurensin 1
UGT3A2	0.0392469	-2.2451	2.27885	NM_174914	Homo sapiens UDP glycosyltransferase 3 family, polypeptide A2	catalytic activity (GO:0003824)
MKRN2	0.039332	2.24399	2.27799	NM_014160	Homo sapiens makorin ring finger protein 2	catalytic activity (GO:0003824)
ZFHX4-AS1	0.0394092	-2.24299	2.27722	NR_024360	Homo sapiens ZFHX4 antisense RNA 1
ZDHHC3	0.0394927	2.2419	2.27638	NM_016598	Homo sapiens zinc finger, DHHC-type containing 3	catalytic activity (GO:0003824)
DPCD	0.0398535	2.23724	2.27277	NM_015448	Homo sapiens deleted in primary ciliary dyskinesia homolog
FLJ37035	0.039856	-2.23721	2.27275	NR_033847	Homo sapiens uncharacterized LOC399821
NIPA1	0.0398749	2.23697	2.27256	NM_001142275	Homo sapiens non imprinted in Prader-Willi/Angelman syndrome 1
CCDC28B	0.0399798	2.23562	2.27152	NM_001301011	Homo sapiens coiled-coil domain containing 28B
CDC27	0.0400813	-2.23432	2.27051	NM_001114091	Homo sapiens cell division cycle 27
MIR4784	0.0401187	-2.23384	2.27014	NR_039945	Homo sapiens microRNA 4784
DSCR9	0.0402782	-2.2318	2.26856	NR_026719	Homo sapiens Down syndrome critical region 9
JUN	0.0404425	-2.22971	2.26694	NM_002228	Homo sapiens jun proto-oncogene	binding (GO:0005488); transcription regulator activity (GO:0140110)
BMP8A	0.0404753	-2.2293	2.26662	NM_181809	Homo sapiens bone morphogenetic protein 8a	binding (GO:0005488); molecular transducer activity (GO:0060089)
TRIM16	0.0406404	-2.2272	2.26499	NM_006470	Homo sapiens tripartite motif containing 16
SNORD42A	0.0408167	2.22498	2.26327	NR_000014	Homo sapiens small nucleolar RNA, C/D box 42A
MLEC	0.0409746	2.223	2.26172	NM_014730	Homo sapiens malectin
CHRNA9	0.0410721	-2.22177	2.26077	NM_017581	Homo sapiens cholinergic receptor, nicotinic, alpha 9 (neuronal)	transporter activity (GO:0005215)
KCNJ5	0.0412979	-2.21896	2.25858	NM_000890	Homo sapiens potassium inwardly-rectifying channel, subfamily J, member 5	transporter activity (GO:0005215)
MRPL23-AS1	0.0413773	-2.21797	2.25781	NR_024471	Homo sapiens MRPL23 antisense RNA 1
ZNF668	0.0414155	-2.21749	2.25744	NM_024706	Homo sapiens zinc finger protein 668	binding (GO:0005488)
BRD8	0.0415184	2.21622	2.25645	NM_139199	Homo sapiens bromodomain containing 8
C1orf220	0.0416343	-2.21478	2.25533	NR_033186	Homo sapiens chromosome 1 open reading frame 220
EIF1B-AS1	0.0417923	-2.21283	2.25381	NR_033965	Homo sapiens EIF1B antisense RNA 1
SMC1A	0.0417985	-2.21276	2.25375	NM_001281463	Homo sapiens structural maintenance of chromosomes 1A
DRP2	0.041804	2.21269	2.2537	NM_001939	Homo sapiens dystrophin related protein 2
RNU11	0.0418915	2.21161	2.25286	NR_004407	Homo sapiens RNA, U11 small nuclear
IKBKAP	0.0419212	-2.21125	2.25257	NM_003640	Homo sapiens inhibitor of kappa light polypeptide gene enhancer in B-cells, kinase complex-associated protein	binding (GO:0005488); molecular function regulator (GO:0098772)
UBE2E1-AS1	0.0420184	2.21006	2.25164	NR_046652	Homo sapiens UBE2E1 antisense RNA 1
SLC25A41	0.0420589	-2.20956	2.25126	NM_173637	Homo sapiens solute carrier family 25, member 41	transporter activity (GO:0005215)
DCAF4L1	0.0421273	-2.20872	2.2506	NM_001029955	Homo sapiens DDB1 and CUL4 associated factor 4-like 1
ZNF274	0.0422092	2.20772	2.24982	NM_001278734	Homo sapiens zinc finger protein 274 (ZNF274),
RPS6KL1	0.0424716	-2.20453	2.24733	NM_031464	Homo sapiens ribosomal protein S6 kinase-like 1
PI4KB	0.0426102	-2.20285	2.24601	NM_001198773	Homo sapiens phosphatidylinositol 4-kinase, catalytic, beta	catalytic activity (GO:0003824)
DNAJB8-AS1	0.042647	-2.2024	2.24567	NR_037890	Homo sapiens DNAJB8 antisense RNA 1
FAM175B	0.0426567	2.20229	2.24557	NM_032182	Homo sapiens family with sequence similarity 175, member B
FAM228A	0.0428132	-2.2004	2.2441	NM_001040710	Homo sapiens family with sequence similarity 228, member A
DRICH1	0.0428915	-2.19946	2.24336	NM_016449	Homo sapiens aspartate-rich 1
IVD	0.043006	2.19808	2.24228	NM_002225	Homo sapiens isovaleryl-CoA dehydrogenase
NAGS	0.0430344	2.19774	2.24201	NM_153006	Homo sapiens N-acetylglutamate synthase	binding (GO:0005488); catalytic activity (GO:0003824)
RP11-893F2.6	0.0431175	-2.19675	2.24123	NR_110806	Homo sapiens uncharacterized LOC101927230
PLXDC1	0.0432424	-2.19525	2.24006	NM_020405	Homo sapiens plexin domain containing 1
CATSPER2	0.0432718	2.1949	2.23979	NM_172095	Homo sapiens cation channel, sperm associated 2
ADAMTSL4	0.0435029	-2.19215	2.23763	NM_025008	Homo sapiens ADAMTS-like 4	binding (GO:0005488); catalytic activity (GO:0003824); molecular function regulator (GO:0098772)
SCARF2	0.0435845	2.19119	2.23687	NM_153334	Homo sapiens scavenger receptor class F, member 2
RNF212	0.0436721	2.19015	2.23606	NM_001193318	Homo sapiens ring finger protein 212	catalytic activity (GO:0003824)
ZP3	0.0439469	-2.18691	2.23351	NM_007155	Homo sapiens zona pellucida glycoprotein 3	binding (GO:0005488)
PROSC	0.0440642	-2.18553	2.23243	NM_007198	Homo sapiens proline synthetase co-transcribed homolog
INHA	0.0440838	-2.1853	2.23225	NM_002191	Homo sapiens inhibin, alpha	binding (GO:0005488); molecular transducer activity (GO:0060089)
UTP15	0.0442344	2.18354	2.23181	NM_032175	Homo sapiens UTP15, U3 small nucleolar ribonucleoprotein, homolog
LINC01018	0.0442453	2.18341	2.23086	NR_024423	Homo sapiens long intergenic non-protein coding RNA 1018
FAM96A	0.0443463	-2.18223	2.23076	NM_001289108	Homo sapiens family with sequence similarity 96, member A
NAMA	0.0444978	-2.18047	2.22983	NR_102270	Homo sapiens non-protein coding RNA, associated with MAP kinase pathway and growth arrest
PTGER1	0.0446666	2.17851	2.22844	NM_000955	Homo sapiens prostaglandin E receptor 1 (subtype EP1), 42kDa	catalytic activity (GO:0003824); molecular transducer activity (GO:0060089)
DICER1	0.0448481	-2.17641	2.2269	NM_001271282	Homo sapiens dicer 1, ribonuclease type III	catalytic activity (GO:0003824)
SYS1	0.0449025	-2.17579	2.22525	NM_001099791	Homo sapiens Sys1 golgi trafficking protein
RASSF1-AS1	0.0449302	-2.17547	2.22475	NR_109831	Homo sapiens RASSF1 antisense RNA 1
LINC01494	0.0450329	-2.17429	2.2245	NR_110238	Homo sapiens long intergenic non-protein coding RNA 1494
LRRN1	0.0450446	2.17415	2.22357	NM_020873	Homo sapiens leucine rich repeat neuronal 1
PHKG2	0.0450848	-2.17369	2.22346	NM_000294	Homo sapiens phosphorylase kinase, gamma 2	binding (GO:0005488); catalytic activity (GO:0003824)
PROB1	0.0451867	-2.17252	2.2231	NM_001161546	Homo sapiens proline-rich basic protein 1
CELSR3-AS1	0.0452012	-2.17236	2.22217	NR_111921	Homo sapiens CELSR3 antisense RNA 1 (head to head)
COL4A3	0.0452083	-2.17227	2.22204	NM_000091	Homo sapiens collagen, type IV, alpha 3
VIL1	0.0452641	2.17164	2.22198	NM_007127	Homo sapiens villin 1	binding (GO:0005488); structural molecule activity (GO:0005198)
AC011738.4	0.0453159	-2.17104	2.22147	NR_038276	Homo sapiens uncharacterized LOC100506895
RP11-267C16.1	0.0453882	-2.17022	2.221	NR_040075	Homo sapiens uncharacterized LOC100287225
LINC00870	0.045594	-2.16787	2.22035	NR_038221	Homo sapiens long intergenic non-protein coding RNA 870
HIST1H2AC	0.0456641	-2.16708	2.2185	NM_003512	Homo sapiens histone cluster 1, H2ac	binding (GO:0005488)
BAD	0.0458121	-2.1654	2.21787	NM_004322	Homo sapiens BCL2-associated agonist of cell death
JHDM1D-AS1	0.0458161	-2.16536	2.21654	NR_024451	Homo sapiens JHDM1D antisense RNA 1 (head to head)
ALG1L9P	0.0458269	-2.16523	2.21641	NR_073386	Homo sapiens asparagine-linked glycosylation 1-like 9, pseudogene
KIAA0101	0.0459669	2.16365	2.21516	NM_014736	Homo sapiens KIAA0101	binding (GO:0005488)
VASH2	0.0461493	2.1616	2.21353	NM_001301056	Homo sapiens vasohibin 2
CHD2	0.0461965	2.16107	2.21311	NM_001271	Homo sapiens chromodomain helicase DNA binding protein 2	binding (GO:0005488)
HSD11B2	0.0463034	2.15987	2.21216	NM_000196	Homo sapiens hydroxysteroid (11-beta) dehydrogenase 2	catalytic activity (GO:0003824)
FASTKD2	0.0463145	2.15975	2.21206	NM_001136194	Homo sapiens FAST kinase domains 2
SNORD15B	0.0463438	2.15942	2.2118	NR_000025	Homo sapiens small nucleolar RNA, C/D box 15B
FAM184B	0.046357	-2.15927	2.21168	NM_015688	Homo sapiens family with sequence similarity 184, member B
GS1-24F4.2	0.0464616	-2.1581	2.21076	NR_045217	Homo sapiens uncharacterized LOC100652791
MIR6845	0.0464694	-2.15801	2.21069	NR_106904	Homo sapiens microRNA 6845
PCOLCE2	0.0464856	-2.15783	2.21054	NM_013363	Homo sapiens procollagen C-endopeptidase enhancer 2
ATP6AP1L	0.0465111	-2.15755	2.21032	NM_001017971	Homo sapiens ATPase, H+ transporting, lysosomal accessory protein 1-like	transporter activity (GO:0005215)
RP11-863K10.7	0.0465775	2.15681	2.20973	NR_125821	Homo sapiens uncharacterized LOC102723701
UBR5	0.0466184	2.15635	2.20937	NM_015902	Homo sapiens ubiquitin protein ligase E3 component n-recognin 5
IAH1	0.0466717	2.15576	2.2089	NM_001039613	Homo sapiens isoamyl acetate-hydrolyzing esterase 1 homolog	catalytic activity (GO:0003824)
SNORA46	0.0468405	2.15388	2.20741	NR_002978	Homo sapiens small nucleolar RNA, H/ACA box 46
POTEI	0.0469358	2.15283	2.20657	NM_001277406	Homo sapiens POTE ankyrin domain family, member I
BZW1	0.0469636	2.15252	2.20633	NM_001207068	Homo sapiens basic leucine zipper and W2 domains 1
MIR101-1	0.0470073	-2.15204	2.20594	NR_029516	Homo sapiens microRNA 101-1
ABCC2	0.0470607	-2.15145	2.20547	NM_000392	Homo sapiens ATP-binding cassette, sub-family C (CFTR/MRP), member 2	transporter activity (GO:0005215)
S1PR4	0.0474219	-2.14748	2.20231	NM_003775	Homo sapiens sphingosine-1-phosphate receptor 4	molecular transducer activity (GO:0060089)
CCDC144NL	0.0474339	-2.14735	2.20221	NM_001004306	Homo sapiens coiled-coil domain containing 144 family, N-terminal like
ZNF654	0.0475752	2.1458	2.20098	NM_018293	Homo sapiens zinc finger protein 654	binding (GO:0005488); catalytic activity (GO:0003824); transcription regulator activity (GO:0140110); molecular transducer activity (GO:0060089)
LYN	0.0475824	-2.14572	2.20091	NM_002350	Homo sapiens LYN proto-oncogene, Src family tyrosine kinase	binding (GO:0005488); catalytic activity (GO:0003824)
ANP32E	0.0480151	-2.14101	2.19716	NM_001136479	Homo sapiens acidic (leucine-rich) nuclear phosphoprotein 32 family, member E	binding (GO:0005488)
NSUN6	0.0482999	-2.13794	2.19471	NM_182543	Homo sapiens NOP2/Sun domain family, member 6
CDH22	0.0484982	-2.1358	2.193	NM_021248	Homo sapiens cadherin 22, type 2	binding (GO:0005488)
CENPP	0.0489158	-2.13134	2.18943	NM_001286971	Homo sapiens centromere protein P
CREBBP	0.0489405	2.13107	2.18922	NM_004380	Homo sapiens CREB binding protein	binding (GO:0005488); catalytic activity (GO:0003824); transcription regulator activity (GO:0140110)
TMEM52	0.0490553	-2.12985	2.18824	NM_178545	Homo sapiens transmembrane protein 52
ABHD14B	0.0491308	-2.12905	2.1876	NM_032750	Homo sapiens abhydrolase domain containing 14B
LNP1	0.0492585	-2.1277	2.18652	NM_001085451	Homo sapiens leukemia NUP98 fusion partner 1
SYCE3	0.0492676	-2.1276	2.18644	NM_001123225	Homo sapiens synaptonemal complex central element protein 3
PTK2B	0.0493413	-2.12682	2.18582	NM_173174	Homo sapiens protein tyrosine kinase 2 beta	catalytic activity (GO:0003824)
MVB12B	0.0497368	2.12266	2.18248	NM_033446	Homo sapiens multivesicular body subunit 12B
SRP54	0.0497846	2.12216	2.18208	NM_003136	Homo sapiens signal recognition particle 54kDa	binding (GO:0005488); catalytic activity (GO:0003824)
TMC2	0.0499678	-2.12024	2.18054	NM_080751	Homo sapiens transmembrane channel-like 2	transporter activity (GO:0005215)
SAMD15	0.0499772	2.12014	2.18046	NM_001010860	Homo sapiens sterile alpha motif domain containing 15
