# Supplementary material for: Transcriptome Analysis Reveals Distinct Responses to Physiologic versus Toxic Manganese Exposure in Human Neuroblastoma Cells
Source: Front Genet. 2019 Jul 24;10:676. doi: 10.3389/fgene.2019.00676 (PMC6668488; doi:10.3389/fgene.2019.00676)
Supplement: Supplementary file 2 [file Table_2.xlsx]

## Sheet: Table S2
Table S2: Leading edge genes that contribute to gene set enrichment by Mn dose (FDR < 0.20, GSEA)
Note: Gene names marked in bold are differentially expressed genes from Supplemental Table 1 (lmreg, P < 0.05)
Set Number.	Gene set	Size	ES	NES	NOM p-val	FDR q-val	Leading edge	Gene Name	Gene ID	Gene Description
1	HALLMARK_MYC_TARGETS_V1	167	0.38284	1.83912	<0.0001	0.0153806	tags=49%, list=33%, signal=72%	IARS	NM_013417	Homo sapiens isoleucyl-tRNA synthetase (IARS), transcript variant 2, mRNA. (from RefSeq NM_013417)
								ACP1	NM_004300	Homo sapiens acid phosphatase 1, soluble (ACP1), transcript variant 3, mRNA. (from RefSeq NM_004300)
								TCP1	NM_030752	Homo sapiens t-complex 1 (TCP1), transcript variant 1, mRNA. (from RefSeq NM_030752)
								ODC1	NM_002539	Homo sapiens ornithine decarboxylase 1 (ODC1), transcript variant 1, mRNA. (from RefSeq NM_002539)
								EXOSC7	NM_015004	Homo sapiens exosome component 7 (EXOSC7), transcript variant 1, mRNA. (from RefSeq NM_015004)
								PGK1	NM_000291	Homo sapiens phosphoglycerate kinase 1 (PGK1), mRNA. (from RefSeq NM_000291)
								NME1	NM_198175	Homo sapiens NME/NM23 nucleoside diphosphate kinase 1 (NME1), transcript variant 1, mRNA. (from RefSeq NM_198175)
								RPS10	NM_001204091	Homo sapiens ribosomal protein S10 (RPS10), transcript variant 3, mRNA. (from RefSeq NM_001204091)
								HPRT1	NM_000194	Homo sapiens hypoxanthine phosphoribosyltransferase 1 (HPRT1), mRNA. (from RefSeq NM_000194)
								CCT7	NM_001166285	Homo sapiens chaperonin containing TCP1, subunit 7 (eta) (CCT7), transcript variant 4, mRNA. (from RefSeq NM_001166285)
								NCBP2	NM_007362	Homo sapiens nuclear cap binding protein subunit 2, 20kDa (NCBP2), transcript variant 1, mRNA. (from RefSeq NM_007362)
								RRM1	NM_001033	Homo sapiens ribonucleotide reductase M1 (RRM1), mRNA. (from RefSeq NM_001033)
								DDX21	NM_004728	Homo sapiens DEAD (Asp-Glu-Ala-Asp) box helicase 21 (DDX21), transcript variant 1, mRNA. (from RefSeq NM_004728)
								PRDX4	NM_006406	Homo sapiens peroxiredoxin 4 (PRDX4), mRNA. (from RefSeq NM_006406)
								CNBP	NM_001127192	Homo sapiens CCHC-type zinc finger, nucleic acid binding protein (CNBP), transcript variant 1, mRNA. (from RefSeq NM_001127192)
								RPLP0	NM_053275	Homo sapiens ribosomal protein, large, P0 (RPLP0), transcript variant 2, mRNA. (from RefSeq NM_053275)
								DDX18	NM_006773	Homo sapiens DEAD (Asp-Glu-Ala-Asp) box polypeptide 18 (DDX18), mRNA. (from RefSeq NM_006773)
								PSMA1	NM_148976	Homo sapiens proteasome (prosome, macropain) subunit, alpha type, 1 (PSMA1), transcript variant 1, mRNA. (from RefSeq NM_148976)
								SSB	NM_003142	Homo sapiens Sjogren syndrome antigen B (autoantigen La) (SSB), transcript variant 1, mRNA. (from RefSeq NM_003142)
								XRCC6	NM_001288976	Homo sapiens X-ray repair complementing defective repair in Chinese hamster cells 6 (XRCC6), transcript variant 2, mRNA. (from RefSeq NM_001288976)
								ILF2	NM_001267809	Homo sapiens interleukin enhancer binding factor 2 (ILF2), transcript variant 2, mRNA. (from RefSeq NM_001267809)
								EIF4H	NM_022170	Homo sapiens eukaryotic translation initiation factor 4H (EIF4H), transcript variant 1, mRNA. (from RefSeq NM_022170)
								APEX1	NM_001641	Homo sapiens APEX nuclease (multifunctional DNA repair enzyme) 1 (APEX1), transcript variant 1, mRNA. (from RefSeq NM_001641)
								RPL14	NM_003973	Homo sapiens ribosomal protein L14 (RPL14), transcript variant 2, mRNA. (from RefSeq NM_003973)
								EEF1B2	NM_001959	Homo sapiens eukaryotic translation elongation factor 1 beta 2 (EEF1B2), transcript variant 1, mRNA. (from RefSeq NM_001959)
								TRA2B	NM_004593	Homo sapiens transformer 2 beta homolog (Drosophila) (TRA2B), transcript variant 1, mRNA. (from RefSeq NM_004593)
								EIF3D	NM_003753	Homo sapiens eukaryotic translation initiation factor 3, subunit D (EIF3D), mRNA. (from RefSeq NM_003753)
								ERH	NM_004450	Homo sapiens enhancer of rudimentary homolog (Drosophila) (ERH), mRNA. (from RefSeq NM_004450)
								ABCE1	NM_002940	Homo sapiens ATP-binding cassette, sub-family E (OABP), member 1 (ABCE1), transcript variant 1, mRNA. (from RefSeq NM_002940)
								EIF3B	NM_001037283	Homo sapiens eukaryotic translation initiation factor 3, subunit B (EIF3B), transcript variant 2, mRNA. (from RefSeq NM_001037283)
								XPOT	NM_007235	Homo sapiens exportin, tRNA (XPOT), mRNA. (from RefSeq NM_007235)
								GOT2	NM_002080	Homo sapiens glutamic-oxaloacetic transaminase 2, mitochondrial (GOT2), transcript variant 1, mRNA. (from RefSeq NM_002080)
								SET	NM_001248001	Homo sapiens SET nuclear proto-oncogene (SET), transcript variant 4, mRNA. (from RefSeq NM_001248001)
								PCNA	NM_002592	Homo sapiens proliferating cell nuclear antigen (PCNA), transcript variant 1, mRNA. (from RefSeq NM_002592)
								AIMP2	NM_006303	Homo sapiens aminoacyl tRNA synthetase complex-interacting multifunctional protein 2 (AIMP2), mRNA. (from RefSeq NM_006303)
								CCT5	NM_012073	Homo sapiens chaperonin containing TCP1, subunit 5 (epsilon) (CCT5), transcript variant 1, mRNA. (from RefSeq NM_012073)
								PSMD14	NM_005805	Homo sapiens proteasome (prosome, macropain) 26S subunit, non-ATPase, 14 (PSMD14), mRNA. (from RefSeq NM_005805)
								KPNB1	NM_001276453	Homo sapiens karyopherin (importin) beta 1 (KPNB1), transcript variant 2, mRNA. (from RefSeq NM_001276453)
								TARDBP	NM_007375	Homo sapiens TAR DNA binding protein (TARDBP), mRNA. (from RefSeq NM_007375)
								GLO1	NM_006708	Homo sapiens glyoxalase I (GLO1), mRNA. (from RefSeq NM_006708)
								EIF2S2	NM_003908	Homo sapiens eukaryotic translation initiation factor 2, subunit 2 beta, 38kDa (EIF2S2), mRNA. (from RefSeq NM_003908)
								PSMB2	NM_002794	Homo sapiens proteasome (prosome, macropain) subunit, beta type, 2 (PSMB2), transcript variant 1, mRNA. (from RefSeq NM_002794)
								DEK	NM_003472	Homo sapiens DEK proto-oncogene (DEK), transcript variant 1, mRNA. (from RefSeq NM_003472)
								SRM	NM_003132	Homo sapiens spermidine synthase (SRM), mRNA. (from RefSeq NM_003132)
								YWHAQ	NM_006826	Homo sapiens tyrosine 3-monooxygenase/tryptophan 5-monooxygenase activation protein, theta (YWHAQ), mRNA. (from RefSeq NM_006826)
								H2AFZ	NM_002106	Homo sapiens H2A histone family, member Z (H2AFZ), mRNA. (from RefSeq NM_002106)
								CUL1	NM_003592	Homo sapiens cullin 1 (CUL1), mRNA. (from RefSeq NM_003592)
								CANX	NM_001746	Homo sapiens calnexin (CANX), transcript variant 1, mRNA. (from RefSeq NM_001746)
								PSMA2	NM_002787	Homo sapiens proteasome (prosome, macropain) subunit, alpha type, 2 (PSMA2), mRNA. (from RefSeq NM_002787)
								UBE2E1	NM_003341	Homo sapiens ubiquitin-conjugating enzyme E2E 1 (UBE2E1), transcript variant 1, mRNA. (from RefSeq NM_003341)
								SNRPD3	NM_004175	Homo sapiens small nuclear ribonucleoprotein D3 polypeptide 18kDa (SNRPD3), transcript variant 1, mRNA. (from RefSeq NM_004175)
								MCM6	NM_005915	Homo sapiens minichromosome maintenance complex component 6 (MCM6), mRNA. (from RefSeq NM_005915)
								GNB2L1	NM_006098	Homo sapiens guanine nucleotide binding protein (G protein), beta polypeptide 2-like 1 (GNB2L1), mRNA. (from RefSeq NM_006098)
								RPS3	NM_001260506	Homo sapiens ribosomal protein S3 (RPS3), transcript variant 3, mRNA. (from RefSeq NM_001260506)
								CCT2	NM_006431	Homo sapiens chaperonin containing TCP1, subunit 2 (beta) (CCT2), transcript variant 1, mRNA. (from RefSeq NM_006431)
								RAN	NM_006325	Homo sapiens RAN, member RAS oncogene family (RAN), transcript variant 1, mRNA. (from RefSeq NM_006325)
								UBA2	NM_005499	Homo sapiens ubiquitin-like modifier activating enzyme 2 (UBA2), mRNA. (from RefSeq NM_005499)
								NOLC1	NM_001284389	Homo sapiens nucleolar and coiled-body phosphoprotein 1 (NOLC1), transcript variant 3, mRNA. (from RefSeq NM_001284389)
								MCM4	NM_005914	Homo sapiens minichromosome maintenance complex component 4 (MCM4), transcript variant 1, mRNA. (from RefSeq NM_005914)
								MAD2L1	NM_002358	Homo sapiens MAD2 mitotic arrest deficient-like 1 (yeast) (MAD2L1), mRNA. (from RefSeq NM_002358)
								PSMD7	NM_002811	Homo sapiens proteasome (prosome, macropain) 26S subunit, non-ATPase, 7 (PSMD7), mRNA. (from RefSeq NM_002811)
								TFDP1	NM_007111	Homo sapiens transcription factor Dp-1 (TFDP1), transcript variant 1, mRNA. (from RefSeq NM_007111)
								COX5A	NM_004255	Homo sapiens cytochrome c oxidase subunit Va (COX5A), mRNA. (from RefSeq NM_004255)
								HNRNPA1	NM_031157	Homo sapiens heterogeneous nuclear ribonucleoprotein A1 (HNRNPA1), transcript variant 2, mRNA. (from RefSeq NM_031157)
								SF3B3	NM_012426	Homo sapiens splicing factor 3b, subunit 3, 130kDa (SF3B3), mRNA. (from RefSeq NM_012426)
								RFC4	NM_181573	Homo sapiens replication factor C (activator 1) 4, 37kDa (RFC4), transcript variant 2, mRNA. (from RefSeq NM_181573)
								PSMC6	NM_002806	Homo sapiens proteasome (prosome, macropain) 26S subunit, ATPase, 6 (PSMC6), mRNA. (from RefSeq NM_002806)
								SNRPD2	NM_177542	Homo sapiens small nuclear ribonucleoprotein D2 polypeptide 16.5kDa (SNRPD2), transcript variant 2, mRNA. (from RefSeq NM_177542)
								RPS5	NM_001009	Homo sapiens ribosomal protein S5 (RPS5), mRNA. (from RefSeq NM_001009)
								PSMA7	NM_002792	Homo sapiens proteasome (prosome, macropain) subunit, alpha type, 7 (PSMA7), mRNA. (from RefSeq NM_002792)
								EIF1AX	NM_001412	Homo sapiens eukaryotic translation initiation factor 1A, X-linked (EIF1AX), mRNA. (from RefSeq NM_001412)
								SF3A1	NM_005877	Homo sapiens splicing factor 3a, subunit 1, 120kDa (SF3A1), mRNA. (from RefSeq NM_005877)
								PRPF31	NM_015629	Homo sapiens pre-mRNA processing factor 31 (PRPF31), mRNA. (from RefSeq NM_015629)
								PHB2	NM_001144831	Homo sapiens prohibitin 2 (PHB2), transcript variant 1, mRNA. (from RefSeq NM_001144831)
								PSMC4	NM_006503	Homo sapiens proteasome (prosome, macropain) 26S subunit, ATPase, 4 (PSMC4), transcript variant 1, mRNA. (from RefSeq NM_006503)
								XPO1	NM_003400	Homo sapiens exportin 1 (XPO1), mRNA. (from RefSeq NM_003400)
								VDAC3	NM_001135694	Homo sapiens voltage-dependent anion channel 3 (VDAC3), transcript variant 2, mRNA. (from RefSeq NM_001135694)
								PSMA4	NM_002789	Homo sapiens proteasome (prosome, macropain) subunit, alpha type, 4 (PSMA4), transcript variant 1, mRNA. (from RefSeq NM_002789)
								FAM120A	NM_001286723	Homo sapiens family with sequence similarity 120A (FAM120A), transcript variant 3, mRNA. (from RefSeq NM_001286723)
								RPL18	NM_000979	Homo sapiens ribosomal protein L18 (RPL18), transcript variant 1, mRNA. (from RefSeq NM_000979)
								CYC1	NM_001916	Homo sapiens cytochrome c-1 (CYC1), mRNA. (from RefSeq NM_001916)
2	HALLMARK_MTORC1_SIGNALING	176	0.348248	1.66599	<0.0001	0.0499929	tags=40%, list=26%, signal=54%	CXCR4	NM_003467	Homo sapiens chemokine (C-X-C motif) receptor 4 (CXCR4), transcript variant 2, mRNA. (from RefSeq NM_003467)
								XBP1	NM_005080	Homo sapiens X-box binding protein 1 (XBP1), transcript variant 1, mRNA. (from RefSeq NM_005080)
								P4HA1	NM_000917	Homo sapiens prolyl 4-hydroxylase, alpha polypeptide I (P4HA1), transcript variant 1, mRNA. (from RefSeq NM_000917)
								SRD5A1	NM_001047	Homo sapiens steroid-5-alpha-reductase, alpha polypeptide 1 (3-oxo-5 alpha-steroid delta 4-dehydrogenase alpha 1) (SRD5A1), mRNA. (from RefSeq NM_001047)
								TPI1	NM_001159287	Homo sapiens triosephosphate isomerase 1 (TPI1), transcript variant 2, mRNA. (from RefSeq NM_001159287)
								PGK1	NM_000291	Homo sapiens phosphoglycerate kinase 1 (PGK1), mRNA. (from RefSeq NM_000291)
								EGLN3	NM_022073	Homo sapiens egl-9 family hypoxia-inducible factor 3 (EGLN3), transcript variant 1, mRNA. (from RefSeq NM_022073)
								HK2	NM_000189	Homo sapiens hexokinase 2 (HK2), mRNA. (from RefSeq NM_000189)
								HPRT1	NM_000194	Homo sapiens hypoxanthine phosphoribosyltransferase 1 (HPRT1), mRNA. (from RefSeq NM_000194)
								PGM1	NM_002633	Homo sapiens phosphoglucomutase 1 (PGM1), transcript variant 1, mRNA. (from RefSeq NM_002633)
								CD9	NM_001769	Homo sapiens CD9 molecule (CD9), mRNA. (from RefSeq NM_001769)
								DDIT4	NM_019058	Homo sapiens DNA-damage-inducible transcript 4 (DDIT4), mRNA. (from RefSeq NM_019058)
								ACTR2	NM_001005386	Homo sapiens ARP2 actin-related protein 2 homolog (yeast) (ACTR2), transcript variant 1, mRNA. (from RefSeq NM_001005386)
								SLC2A1	NM_006516	Homo sapiens solute carrier family 2 (facilitated glucose transporter), member 1 (SLC2A1), mRNA. (from RefSeq NM_006516)
								SLC7A5	NM_003486	Homo sapiens solute carrier family 7 (amino acid transporter light chain, L system), member 5 (SLC7A5), mRNA. (from RefSeq NM_003486)
								GCLC	NM_001498	Homo sapiens glutamate-cysteine ligase, catalytic subunit (GCLC), transcript variant 1, mRNA. (from RefSeq NM_001498)
								CCNG1	NM_004060	Homo sapiens cyclin G1 (CCNG1), transcript variant 1, mRNA. (from RefSeq NM_004060)
								STIP1	NM_006819	Homo sapiens stress-induced phosphoprotein 1 (STIP1), transcript variant 2, mRNA. (from RefSeq NM_006819)
								DDIT3	NM_001195056	Homo sapiens DNA-damage-inducible transcript 3 (DDIT3), transcript variant 4, mRNA. (from RefSeq NM_001195056)
								RAB1A	NM_004161	Homo sapiens RAB1A, member RAS oncogene family (RAB1A), transcript variant 1, mRNA. (from RefSeq NM_004161)
								PSMD13	NM_002817	Homo sapiens proteasome (prosome, macropain) 26S subunit, non-ATPase, 13 (PSMD13), transcript variant 1, mRNA. (from RefSeq NM_002817)
								ENO1	NM_001428	Homo sapiens enolase 1, (alpha) (ENO1), transcript variant 1, mRNA. (from RefSeq NM_001428)
								PHGDH	NM_006623	Homo sapiens phosphoglycerate dehydrogenase (PHGDH), mRNA. (from RefSeq NM_006623)
								ATP5G1	NM_005175	Homo sapiens ATP synthase, H+ transporting, mitochondrial Fo complex, subunit C1 (subunit 9) (ATP5G1), transcript variant 1, mRNA. (from RefSeq NM_005175)
								ME1	NM_002395	Homo sapiens malic enzyme 1, NADP(+)-dependent, cytosolic (ME1), mRNA. (from RefSeq NM_002395)
								SLC7A11	NM_014331	Homo sapiens solute carrier family 7 (anionic amino acid transporter light chain, xc- system), member 11 (SLC7A11), mRNA. (from RefSeq NM_014331)
								TBK1	NM_013254	Homo sapiens TANK-binding kinase 1 (TBK1), mRNA. (from RefSeq NM_013254)
								GLRX	NM_001243659	Homo sapiens glutaredoxin (thioltransferase) (GLRX), transcript variant 4, mRNA. (from RefSeq NM_001243659)
								IDI1	NM_004508	Homo sapiens isopentenyl-diphosphate delta isomerase 1 (IDI1), mRNA. (from RefSeq NM_004508)
								SLC6A6	NM_001134368	Homo sapiens solute carrier family 6 (neurotransmitter transporter), member 6 (SLC6A6), transcript variant 3, mRNA. (from RefSeq NM_001134368)
								ERO1L	NM_014584	Homo sapiens ERO1-like (S. cerevisiae) (ERO1L), mRNA. (from RefSeq NM_014584)
								BHLHE40	NM_003670	Homo sapiens basic helix-loop-helix family, member e40 (BHLHE40), mRNA. (from RefSeq NM_003670)
								QDPR	NM_000320	Homo sapiens quinoid dihydropteridine reductase (QDPR), transcript variant 1, mRNA. (from RefSeq NM_000320)
								ACSL3	NM_004457	Homo sapiens acyl-CoA synthetase long-chain family member 3 (ACSL3), transcript variant 1, mRNA. (from RefSeq NM_004457)
								GAPDH	NM_001256799	Homo sapiens glyceraldehyde-3-phosphate dehydrogenase (GAPDH), transcript variant 2, mRNA. (from RefSeq NM_001256799)
								RIT1	NM_001256821	Homo sapiens Ras-like without CAAX 1 (RIT1), transcript variant 1, mRNA. (from RefSeq NM_001256821)
								PSMD14	NM_005805	Homo sapiens proteasome (prosome, macropain) 26S subunit, non-ATPase, 14 (PSMD14), mRNA. (from RefSeq NM_005805)
								CALR	NM_004343	Homo sapiens calreticulin (CALR), mRNA. (from RefSeq NM_004343)
								UNG	NM_003362	Homo sapiens uracil-DNA glycosylase (UNG), transcript variant 1, mRNA. (from RefSeq NM_003362)
								GGA2	NM_015044	Homo sapiens golgi-associated, gamma adaptin ear containing, ARF binding protein 2 (GGA2), mRNA. (from RefSeq NM_015044)
								ATP6V1D	NM_015994	Homo sapiens ATPase, H+ transporting, lysosomal 34kDa, V1 subunit D (ATP6V1D), mRNA. (from RefSeq NM_015994)
								M6PR	NM_002355	Homo sapiens mannose-6-phosphate receptor (cation dependent) (M6PR), transcript variant 1, mRNA. (from RefSeq NM_002355)
								HSPA9	NM_004134	Homo sapiens heat shock 70kDa protein 9 (mortalin) (HSPA9), mRNA. (from RefSeq NM_004134)
								EIF2S2	NM_003908	Homo sapiens eukaryotic translation initiation factor 2, subunit 2 beta, 38kDa (EIF2S2), mRNA. (from RefSeq NM_003908)
								NAMPT	NM_005746	Homo sapiens nicotinamide phosphoribosyltransferase (NAMPT), mRNA. (from RefSeq NM_005746)
								ATP2A2	NM_170665	Homo sapiens ATPase, Ca++ transporting, cardiac muscle, slow twitch 2 (ATP2A2), transcript variant b, mRNA. (from RefSeq NM_170665)
								NUP205	NM_015135	Homo sapiens nucleoporin 205kDa (NUP205), mRNA. (from RefSeq NM_015135)
								WARS	NM_004184	Homo sapiens tryptophanyl-tRNA synthetase (WARS), transcript variant 1, mRNA. (from RefSeq NM_004184)
								SSR1	NM_003144	Homo sapiens signal sequence receptor, alpha (SSR1), transcript variant 1, mRNA. (from RefSeq NM_003144)
								SQSTM1	NM_003900	Homo sapiens sequestosome 1 (SQSTM1), transcript variant 1, mRNA. (from RefSeq NM_003900)
								POLR3G	NM_006467	Homo sapiens polymerase (RNA) III (DNA directed) polypeptide G (32kD) (POLR3G), mRNA. (from RefSeq NM_006467)
								CANX	NM_001746	Homo sapiens calnexin (CANX), transcript variant 1, mRNA. (from RefSeq NM_001746)
								RPA1	NM_002945	Homo sapiens replication protein A1, 70kDa (RPA1), mRNA. (from RefSeq NM_002945)
								GMPS	NM_003875	Homo sapiens guanine monphosphate synthase (GMPS), mRNA. (from RefSeq NM_003875)
								IDH1	NM_001282387	Homo sapiens isocitrate dehydrogenase 1 (NADP+), soluble (IDH1), transcript variant 3, mRNA. (from RefSeq NM_001282387)
								TFRC	NM_001128148	Homo sapiens transferrin receptor (TFRC), transcript variant 2, mRNA. (from RefSeq NM_001128148)
								TOMM40	NM_001128917	Homo sapiens translocase of outer mitochondrial membrane 40 homolog (yeast) (TOMM40), transcript variant 1, mRNA. (from RefSeq NM_001128917)
								EDEM1	NM_014674	Homo sapiens ER degradation enhancer, mannosidase alpha-like 1 (EDEM1), mRNA. (from RefSeq NM_014674)
								CCT6A	NM_001762	Homo sapiens chaperonin containing TCP1, subunit 6A (zeta 1) (CCT6A), transcript variant 1, mRNA. (from RefSeq NM_001762)
								RPN1	NM_002950	Homo sapiens ribophorin I (RPN1), mRNA. (from RefSeq NM_002950)
								FKBP2	NM_004470	Homo sapiens FK506 binding protein 2, 13kDa (FKBP2), transcript variant 1, mRNA. (from RefSeq NM_004470)
								NUFIP1	NM_012345	Homo sapiens nuclear fragile X mental retardation protein interacting protein 1 (NUFIP1), mRNA. (from RefSeq NM_012345)
								UBE2D3	NM_181886	Homo sapiens ubiquitin-conjugating enzyme E2D 3 (UBE2D3), transcript variant 2, mRNA. (from RefSeq NM_181886)
								PPP1R15A	NM_014330	Homo sapiens protein phosphatase 1, regulatory subunit 15A (PPP1R15A), mRNA. (from RefSeq NM_014330)
								HSPA4	NM_002154	Homo sapiens heat shock 70kDa protein 4 (HSPA4), mRNA. (from RefSeq NM_002154)
								HSPA5	NM_005347	Homo sapiens heat shock 70kDa protein 5 (glucose-regulated protein, 78kDa) (HSPA5), mRNA. (from RefSeq NM_005347)
								MCM4	NM_005914	Homo sapiens minichromosome maintenance complex component 4 (MCM4), transcript variant 1, mRNA. (from RefSeq NM_005914)
								SHMT2	NM_001166358	Homo sapiens serine hydroxymethyltransferase 2 (mitochondrial) (SHMT2), transcript variant 4, mRNA. (from RefSeq NM_001166358)
								SLC37A4	NM_001164279	Homo sapiens solute carrier family 37 (glucose-6-phosphate transporter), member 4 (SLC37A4), transcript variant 3, mRNA. (from RefSeq NM_001164279)
								USO1	NM_001290049	Homo sapiens USO1 vesicle transport factor (USO1), transcript variant 1, mRNA. (from RefSeq NM_001290049)
								RDH11	NM_016026	Homo sapiens retinol dehydrogenase 11 (all-trans/9-cis/11-cis) (RDH11), transcript variant 1, mRNA. (from RefSeq NM_016026)
3	HALLMARK_REACTIVE_OXYGEN_SPECIES_PATHWAY	38	0.451276	1.626	0.00921659	0.0507278	tags=58%, list=29%, signal=82%	OXSR1	NM_005109	Homo sapiens oxidative stress responsive 1 (OXSR1), mRNA. (from RefSeq NM_005109)
								SRXN1	NM_080725	Homo sapiens sulfiredoxin 1 (SRXN1), mRNA. (from RefSeq NM_080725)
								PRDX4	NM_006406	Homo sapiens peroxiredoxin 4 (PRDX4), mRNA. (from RefSeq NM_006406)
								NQO1	NM_001286137	Homo sapiens NAD(P)H dehydrogenase, quinone 1 (NQO1), transcript variant 4, mRNA. (from RefSeq NM_001286137)
								PFKP	NM_001242339	Homo sapiens phosphofructokinase, platelet (PFKP), transcript variant 2, mRNA. (from RefSeq NM_001242339)
								GCLC	NM_001498	Homo sapiens glutamate-cysteine ligase, catalytic subunit (GCLC), transcript variant 1, mRNA. (from RefSeq NM_001498)
								GLRX2	NM_197962	Homo sapiens glutaredoxin 2 (GLRX2), transcript variant 2, mRNA. (from RefSeq NM_197962)
								PDLIM1	NM_020992	Homo sapiens PDZ and LIM domain 1 (PDLIM1), mRNA. (from RefSeq NM_020992)
								GLRX	NM_001243659	Homo sapiens glutaredoxin (thioltransferase) (GLRX), transcript variant 4, mRNA. (from RefSeq NM_001243659)
								CAT	NM_001752	Homo sapiens catalase (CAT), mRNA. (from RefSeq NM_001752)
								GCLM	NM_002061	Homo sapiens glutamate-cysteine ligase, modifier subunit (GCLM), transcript variant 1, mRNA. (from RefSeq NM_002061)
								FTL	NM_000146	Homo sapiens ferritin, light polypeptide (FTL), mRNA. (from RefSeq NM_000146)
								SOD1	NM_000454	Homo sapiens superoxide dismutase 1, soluble (SOD1), mRNA. (from RefSeq NM_000454)
								EGLN2	NM_053046	Homo sapiens egl-9 family hypoxia-inducible factor 2 (EGLN2), transcript variant 1, mRNA. (from RefSeq NM_053046)
								ATOX1	NM_004045	Homo sapiens antioxidant 1 copper chaperone (ATOX1), mRNA. (from RefSeq NM_004045)
								ERCC2	NM_000400	Homo sapiens excision repair cross-complementation group 2 (ERCC2), transcript variant 1, mRNA. (from RefSeq NM_000400)
								PPP2R4	NM_178001	Homo sapiens protein phosphatase 2A activator, regulatory subunit 4 (PPP2R4), transcript variant 1, mRNA. (from RefSeq NM_178001)
								GPX4	NM_001039848	Homo sapiens glutathione peroxidase 4 (GPX4), transcript variant 3, mRNA. (from RefSeq NM_001039848)
								CDKN2D	NM_079421	Homo sapiens cyclin-dependent kinase inhibitor 2D (p19, inhibits CDK4) (CDKN2D), transcript variant 2, mRNA. (from RefSeq NM_079421)
								MBP	NM_001025100	Homo sapiens myelin basic protein (MBP), transcript variant 8, mRNA. (from RefSeq NM_001025100)
								TXN	NM_003329	Homo sapiens thioredoxin (TXN), transcript variant 1, mRNA. (from RefSeq NM_003329)
								PRDX6	NM_004905	Homo sapiens peroxiredoxin 6 (PRDX6), mRNA. (from RefSeq NM_004905)
4	HALLMARK_HYPOXIA	158	0.315904	1.49764	0.0057971	0.124506	tags=34%, list=23%, signal=43%	CXCR4	NM_003467	Homo sapiens chemokine (C-X-C motif) receptor 4 (CXCR4), transcript variant 2, mRNA. (from RefSeq NM_003467)
								CYR61	NM_001554	Homo sapiens cysteine-rich, angiogenic inducer, 61 (CYR61), mRNA. (from RefSeq NM_001554)
								P4HA1	NM_000917	Homo sapiens prolyl 4-hydroxylase, alpha polypeptide I (P4HA1), transcript variant 1, mRNA. (from RefSeq NM_000917)
								BNIP3L	NM_004331	Homo sapiens BCL2/adenovirus E1B 19kDa interacting protein 3-like (BNIP3L), mRNA. (from RefSeq NM_004331)
								TPI1	NM_001159287	Homo sapiens triosephosphate isomerase 1 (TPI1), transcript variant 2, mRNA. (from RefSeq NM_001159287)
								PGK1	NM_000291	Homo sapiens phosphoglycerate kinase 1 (PGK1), mRNA. (from RefSeq NM_000291)
								HK2	NM_000189	Homo sapiens hexokinase 2 (HK2), mRNA. (from RefSeq NM_000189)
								CTGF	NM_001901	Homo sapiens connective tissue growth factor (CTGF), mRNA. (from RefSeq NM_001901)
								PGM1	NM_002633	Homo sapiens phosphoglucomutase 1 (PGM1), transcript variant 1, mRNA. (from RefSeq NM_002633)
								ANKZF1	NM_018089	Homo sapiens ankyrin repeat and zinc finger domain containing 1 (ANKZF1), transcript variant 1, mRNA. (from RefSeq NM_018089)
								ALDOC	NM_005165	Homo sapiens aldolase C, fructose-bisphosphate (ALDOC), mRNA. (from RefSeq NM_005165)
								DDIT4	NM_019058	Homo sapiens DNA-damage-inducible transcript 4 (DDIT4), mRNA. (from RefSeq NM_019058)
								AMPD3	NM_001025389	Homo sapiens adenosine monophosphate deaminase 3 (AMPD3), transcript variant 2, mRNA. (from RefSeq NM_001025389)
								SLC2A1	NM_006516	Homo sapiens solute carrier family 2 (facilitated glucose transporter), member 1 (SLC2A1), mRNA. (from RefSeq NM_006516)
								PFKP	NM_001242339	Homo sapiens phosphofructokinase, platelet (PFKP), transcript variant 2, mRNA. (from RefSeq NM_001242339)
								ZNF292	NM_015021	Homo sapiens zinc finger protein 292 (ZNF292), mRNA. (from RefSeq NM_015021)
								DDIT3	NM_001195056	Homo sapiens DNA-damage-inducible transcript 3 (DDIT3), transcript variant 4, mRNA. (from RefSeq NM_001195056)
								GCNT2	NM_145655	Homo sapiens glucosaminyl (N-acetyl) transferase 2, I-branching enzyme (I blood group) (GCNT2), transcript variant 3, mRNA. (from RefSeq NM_145655)
								SIAH2	NM_005067	Homo sapiens siah E3 ubiquitin protein ligase 2 (SIAH2), mRNA. (from RefSeq NM_005067)
								NDST2	NM_003635	Homo sapiens N-deacetylase/N-sulfotransferase (heparan glucosaminyl) 2 (NDST2), mRNA. (from RefSeq NM_003635)
								NEDD4L	NM_001144971	Homo sapiens neural precursor cell expressed, developmentally down-regulated 4-like, E3 ubiquitin protein ligase (NEDD4L), transcript variant k, mRNA. (from RefSeq NM_001144971)
								ENO1	NM_001428	Homo sapiens enolase 1, (alpha) (ENO1), transcript variant 1, mRNA. (from RefSeq NM_001428)
								MAP3K1	NM_005921	Homo sapiens mitogen-activated protein kinase kinase kinase 1, E3 ubiquitin protein ligase (MAP3K1), mRNA. (from RefSeq NM_005921)
								CSRP2	NM_001321	Homo sapiens cysteine and glycine-rich protein 2 (CSRP2), transcript variant 1, mRNA. (from RefSeq NM_001321)
								PFKFB3	NM_001145443	Homo sapiens 6-phosphofructo-2-kinase/fructose-2,6-biphosphatase 3 (PFKFB3), transcript variant 2, mRNA. (from RefSeq NM_001145443)
								BCL2	NM_000657	Homo sapiens B-cell CLL/lymphoma 2 (BCL2), transcript variant beta, mRNA. (from RefSeq NM_000657)
								DUSP1	NM_004417	Homo sapiens dual specificity phosphatase 1 (DUSP1), mRNA. (from RefSeq NM_004417)
								PAM	NM_000919	Homo sapiens peptidylglycine alpha-amidating monooxygenase (PAM), transcript variant 1, mRNA. (from RefSeq NM_000919)
								GLRX	NM_001243659	Homo sapiens glutaredoxin (thioltransferase) (GLRX), transcript variant 4, mRNA. (from RefSeq NM_001243659)
								SLC6A6	NM_001134368	Homo sapiens solute carrier family 6 (neurotransmitter transporter), member 6 (SLC6A6), transcript variant 3, mRNA. (from RefSeq NM_001134368)
								TPD52	NM_001025253	Homo sapiens tumor protein D52 (TPD52), transcript variant 2, mRNA. (from RefSeq NM_001025253)
								ERO1L	NM_014584	Homo sapiens ERO1-like (S. cerevisiae) (ERO1L), mRNA. (from RefSeq NM_014584)
								BHLHE40	NM_003670	Homo sapiens basic helix-loop-helix family, member e40 (BHLHE40), mRNA. (from RefSeq NM_003670)
								AKAP12	NM_144497	Homo sapiens A kinase (PRKA) anchor protein 12 (AKAP12), transcript variant 2, mRNA. (from RefSeq NM_144497)
								GAPDH	NM_001256799	Homo sapiens glyceraldehyde-3-phosphate dehydrogenase (GAPDH), transcript variant 2, mRNA. (from RefSeq NM_001256799)
								MYH9	NM_002473	Homo sapiens myosin, heavy chain 9, non-muscle (MYH9), mRNA. (from RefSeq NM_002473)
								SLC2A5	NM_003039	Homo sapiens solute carrier family 2 (facilitated glucose/fructose transporter), member 5 (SLC2A5), transcript variant 1, mRNA. (from RefSeq NM_003039)
								ZFP36	NM_003407	Homo sapiens ZFP36 ring finger protein (ZFP36), mRNA. (from RefSeq NM_003407)
								PPP1R3C	NM_005398	Homo sapiens protein phosphatase 1, regulatory subunit 3C (PPP1R3C), mRNA. (from RefSeq NM_005398)
								FOS	NM_005252	Homo sapiens FBJ murine osteosarcoma viral oncogene homolog (FOS), mRNA. (from RefSeq NM_005252)
								SERPINE1	NM_000602	Homo sapiens serpin peptidase inhibitor, clade E (nexin, plasminogen activator inhibitor type 1), member 1 (SERPINE1), mRNA. (from RefSeq NM_000602)
								IRS2	NM_003749	Homo sapiens insulin receptor substrate 2 (IRS2), mRNA. (from RefSeq NM_003749)
								PRKCA	NM_002737	Homo sapiens protein kinase C, alpha (PRKCA), mRNA. (from RefSeq NM_002737)
								PNRC1	NM_006813	Homo sapiens proline-rich nuclear receptor coactivator 1 (PNRC1), mRNA. (from RefSeq NM_006813)
								SDC3	NM_014654	Homo sapiens syndecan 3 (SDC3), mRNA. (from RefSeq NM_014654)
								VEGFA	NM_001287044	Homo sapiens vascular endothelial growth factor A (VEGFA), transcript variant 10, mRNA. (from RefSeq NM_001287044)
								RBPJ	NM_203284	Homo sapiens recombination signal binding protein for immunoglobulin kappa J region (RBPJ), transcript variant 4, mRNA. (from RefSeq NM_203284)
								GPC4	NM_001448	Homo sapiens glypican 4 (GPC4), mRNA. (from RefSeq NM_001448)
								HMOX1	NM_002133	Homo sapiens heme oxygenase 1 (HMOX1), mRNA. (from RefSeq NM_002133)
								PPARGC1A	NM_013261	Homo sapiens peroxisome proliferator-activated receptor gamma, coactivator 1 alpha (PPARGC1A), mRNA. (from RefSeq NM_013261)
								ADM	NM_001124	Homo sapiens adrenomedullin (ADM), mRNA. (from RefSeq NM_001124)
								TMEM45A	NM_018004	Homo sapiens transmembrane protein 45A (TMEM45A), mRNA. (from RefSeq NM_018004)
								LOX	NM_002317	Homo sapiens lysyl oxidase (LOX), transcript variant 1, mRNA. (from RefSeq NM_002317)
5	HALLMARK_GLYCOLYSIS	164	0.297098	1.40528	0.0118694	0.189155	tags=22%, list=14%, signal=25%	CXCR4	NM_003467	Homo sapiens chemokine (C-X-C motif) receptor 4 (CXCR4), transcript variant 2, mRNA. (from RefSeq NM_003467)
								MED24	NM_001079518	Homo sapiens mediator complex subunit 24 (MED24), transcript variant 2, mRNA. (from RefSeq NM_001079518)
								BIK	NM_001197	Homo sapiens BCL2-interacting killer (apoptosis-inducing) (BIK), mRNA. (from RefSeq NM_001197)
								P4HA1	NM_000917	Homo sapiens prolyl 4-hydroxylase, alpha polypeptide I (P4HA1), transcript variant 1, mRNA. (from RefSeq NM_000917)
								TPI1	NM_001159287	Homo sapiens triosephosphate isomerase 1 (TPI1), transcript variant 2, mRNA. (from RefSeq NM_001159287)
								GYS2	NM_021957	Homo sapiens glycogen synthase 2 (liver) (GYS2), mRNA. (from RefSeq NM_021957)
								PGK1	NM_000291	Homo sapiens phosphoglycerate kinase 1 (PGK1), mRNA. (from RefSeq NM_000291)
								EGLN3	NM_022073	Homo sapiens egl-9 family hypoxia-inducible factor 3 (EGLN3), transcript variant 1, mRNA. (from RefSeq NM_022073)
								HK2	NM_000189	Homo sapiens hexokinase 2 (HK2), mRNA. (from RefSeq NM_000189)
								ANKZF1	NM_018089	Homo sapiens ankyrin repeat and zinc finger domain containing 1 (ANKZF1), transcript variant 1, mRNA. (from RefSeq NM_018089)
								PMM2	NM_000303	Homo sapiens phosphomannomutase 2 (PMM2), mRNA. (from RefSeq NM_000303)
								DDIT4	NM_019058	Homo sapiens DNA-damage-inducible transcript 4 (DDIT4), mRNA. (from RefSeq NM_019058)
								PFKP	NM_001242339	Homo sapiens phosphofructokinase, platelet (PFKP), transcript variant 2, mRNA. (from RefSeq NM_001242339)
								GCLC	NM_001498	Homo sapiens glutamate-cysteine ligase, catalytic subunit (GCLC), transcript variant 1, mRNA. (from RefSeq NM_001498)
								ZNF292	NM_015021	Homo sapiens zinc finger protein 292 (ZNF292), mRNA. (from RefSeq NM_015021)
								HOMER1	NM_004272	Homo sapiens homer scaffolding protein 1 (HOMER1), transcript variant 1, mRNA. (from RefSeq NM_004272)
								CHPF2	NM_019015	Homo sapiens chondroitin polymerizing factor 2 (CHPF2), transcript variant 1, mRNA. (from RefSeq NM_019015)
								KIF2A	NM_001243952	Homo sapiens kinesin heavy chain member 2A (KIF2A), transcript variant 3, mRNA. (from RefSeq NM_001243952)
								ENO1	NM_001428	Homo sapiens enolase 1, (alpha) (ENO1), transcript variant 1, mRNA. (from RefSeq NM_001428)
								ABCB6	NM_005689	Homo sapiens ATP-binding cassette, sub-family B (MDR/TAP), member 6 (Langereis blood group) (ABCB6), mRNA. (from RefSeq NM_005689)
								B3GAT1	NM_054025	Homo sapiens beta-1,3-glucuronyltransferase 1 (B3GAT1), transcript variant 2, mRNA. (from RefSeq NM_054025)
								ME2	NM_002396	Homo sapiens malic enzyme 2, NAD(+)-dependent, mitochondrial (ME2), transcript variant 1, mRNA. (from RefSeq NM_002396)
								ME1	NM_002395	Homo sapiens malic enzyme 1, NADP(+)-dependent, cytosolic (ME1), mRNA. (from RefSeq NM_002395)
								PAM	NM_000919	Homo sapiens peptidylglycine alpha-amidating monooxygenase (PAM), transcript variant 1, mRNA. (from RefSeq NM_000919)
								VCAN	NM_004385	Homo sapiens versican (VCAN), transcript variant 1, mRNA. (from RefSeq NM_004385)
								GLRX	NM_001243659	Homo sapiens glutaredoxin (thioltransferase) (GLRX), transcript variant 4, mRNA. (from RefSeq NM_001243659)
								B4GALT4	NM_212543	Homo sapiens UDP-Gal:betaGlcNAc beta 1,4- galactosyltransferase, polypeptide 4 (B4GALT4), transcript variant 1, mRNA. (from RefSeq NM_212543)
								ERO1L	NM_014584	Homo sapiens ERO1-like (S. cerevisiae) (ERO1L), mRNA. (from RefSeq NM_014584)
								PGAM1	NM_002629	Homo sapiens phosphoglycerate mutase 1 (brain) (PGAM1), mRNA. (from RefSeq NM_002629)
								RARS	NM_002887	Homo sapiens arginyl-tRNA synthetase (RARS), mRNA. (from RefSeq NM_002887)
								COG2	NM_007357	Homo sapiens component of oligomeric golgi complex 2 (COG2), transcript variant 1, mRNA. (from RefSeq NM_007357)
								NT5E	NM_002526	Homo sapiens 5'-nucleotidase, ecto (CD73) (NT5E), transcript variant 1, mRNA. (from RefSeq NM_002526)
								LCT	NM_002299	Homo sapiens lactase (LCT), mRNA. (from RefSeq NM_002299)
								SRD5A3	NM_024592	Homo sapiens steroid 5 alpha-reductase 3 (SRD5A3), mRNA. (from RefSeq NM_024592)
								GMPPA	NM_013335	Homo sapiens GDP-mannose pyrophosphorylase A (GMPPA), transcript variant 1, mRNA. (from RefSeq NM_013335)
								GOT2	NM_002080	Homo sapiens glutamic-oxaloacetic transaminase 2, mitochondrial (GOT2), transcript variant 1, mRNA. (from RefSeq NM_002080)
6	HALLMARK_UV_RESPONSE	115	0.302833	1.36	0.0162162	0.184949	tags=28%, list=18%, signal=34%	CYR61	NM_001554	Homo sapiens cysteine-rich, angiogenic inducer, 61 (CYR61), mRNA. (from RefSeq NM_001554)
								BMPR1A	NM_004329	Homo sapiens bone morphogenetic protein receptor, type IA (BMPR1A), mRNA. (from RefSeq NM_004329)
								SFMBT1	NM_016329	Homo sapiens Scm-like with four mbt domains 1 (SFMBT1), mRNA. (from RefSeq NM_016329)
								DLC1	NM_182643	Homo sapiens DLC1 Rho GTPase activating protein (DLC1), transcript variant 1, mRNA. (from RefSeq NM_182643)
								CELF2	NM_001083591	Homo sapiens CUGBP, Elav-like family member 2 (CELF2), transcript variant 4, mRNA. (from RefSeq NM_001083591)
								ERBB2	NM_001289936	Homo sapiens erb-b2 receptor tyrosine kinase 2 (ERBB2), transcript variant 3, mRNA. (from RefSeq NM_001289936)
								RXRA	NM_002957	Homo sapiens retinoid X receptor, alpha (RXRA), transcript variant 1, mRNA. (from RefSeq NM_002957)
								PHF3	NM_001290259	Homo sapiens PHD finger protein 3 (PHF3), transcript variant 2, mRNA. (from RefSeq NM_001290259)
								LPAR1	NM_057159	Homo sapiens lysophosphatidic acid receptor 1 (LPAR1), transcript variant 2, mRNA. (from RefSeq NM_057159)
								IGF1R	NM_000875	Homo sapiens insulin-like growth factor 1 receptor (IGF1R), transcript variant 1, mRNA. (from RefSeq NM_000875)
								DDAH1	NM_012137	Homo sapiens dimethylarginine dimethylaminohydrolase 1 (DDAH1), transcript variant 1, mRNA. (from RefSeq NM_012137)
								SMAD7	NM_001190822	Homo sapiens SMAD family member 7 (SMAD7), transcript variant 3, mRNA. (from RefSeq NM_001190822)
								DUSP1	NM_004417	Homo sapiens dual specificity phosphatase 1 (DUSP1), mRNA. (from RefSeq NM_004417)
								PDGFRB	NM_002609	Homo sapiens platelet-derived growth factor receptor, beta polypeptide (PDGFRB), mRNA. (from RefSeq NM_002609)
								NFIB	NM_001190738	Homo sapiens nuclear factor I/B (NFIB), transcript variant 2, mRNA. (from RefSeq NM_001190738)
								SIPA1L1	NM_001284246	Homo sapiens signal-induced proliferation-associated 1 like 1 (SIPA1L1), transcript variant 3, mRNA. (from RefSeq NM_001284246)
								SYNJ2	NM_003898	Homo sapiens synaptojanin 2 (SYNJ2), transcript variant 1, mRNA. (from RefSeq NM_003898)
								LAMC1	NM_002293	Homo sapiens laminin, gamma 1 (formerly LAMB2) (LAMC1), mRNA. (from RefSeq NM_002293)
								SLC7A1	NM_003045	Homo sapiens solute carrier family 7 (cationic amino acid transporter, y+ system), member 1 (SLC7A1), mRNA. (from RefSeq NM_003045)
								BHLHE40	NM_003670	Homo sapiens basic helix-loop-helix family, member e40 (BHLHE40), mRNA. (from RefSeq NM_003670)
								ATP2B4	NM_001001396	Homo sapiens ATPase, Ca++ transporting, plasma membrane 4 (ATP2B4), transcript variant 1, mRNA. (from RefSeq NM_001001396)
								ATRX	NM_000489	Homo sapiens alpha thalassemia/mental retardation syndrome X-linked (ATRX), transcript variant 1, mRNA. (from RefSeq NM_000489)
								ATP2B1	NM_001001323	Homo sapiens ATPase, Ca++ transporting, plasma membrane 1 (ATP2B1), transcript variant 1, mRNA. (from RefSeq NM_001001323)
								NFKB1	NM_003998	Homo sapiens nuclear factor of kappa light polypeptide gene enhancer in B-cells 1 (NFKB1), transcript variant 1, mRNA. (from RefSeq NM_003998)
								NOTCH2	NM_024408	Homo sapiens notch 2 (NOTCH2), transcript variant 1, mRNA. (from RefSeq NM_024408)
								NIPBL	NM_015384	Homo sapiens Nipped-B homolog (Drosophila) (NIPBL), transcript variant B, mRNA. (from RefSeq NM_015384)
								APBB2	NM_004307	Homo sapiens amyloid beta (A4) precursor protein-binding, family B, member 2 (APBB2), transcript variant 1, mRNA. (from RefSeq NM_004307)
								SERPINE1	NM_000602	Homo sapiens serpin peptidase inhibitor, clade E (nexin, plasminogen activator inhibitor type 1), member 1 (SERPINE1), mRNA. (from RefSeq NM_000602)
								PMP22	NM_153322	Homo sapiens peripheral myelin protein 22 (PMP22), transcript variant 3, mRNA. (from RefSeq NM_153322)
								TGFBR2	NM_001024847	Homo sapiens transforming growth factor, beta receptor II (70/80kDa) (TGFBR2), transcript variant 1, mRNA. (from RefSeq NM_001024847)
								ID1	NM_181353	Homo sapiens inhibitor of DNA binding 1, dominant negative helix-loop-helix protein (ID1), transcript variant 2, mRNA. (from RefSeq NM_181353)
								PRKCA	NM_002737	Homo sapiens protein kinase C, alpha (PRKCA), mRNA. (from RefSeq NM_002737)
7	HALLMARK_UNFOLDED_PROTEIN_RESPONSE	88	0.31783	1.33975	0.0452261	0.199385	tags=33%, list=26%, signal=44%	IARS	NM_013417	Homo sapiens isoleucyl-tRNA synthetase (IARS), transcript variant 2, mRNA. (from RefSeq NM_013417)
								XBP1	NM_005080	Homo sapiens X-box binding protein 1 (XBP1), transcript variant 1, mRNA. (from RefSeq NM_005080)
								GOSR2	NM_004287	Homo sapiens golgi SNAP receptor complex member 2 (GOSR2), transcript variant A, mRNA. (from RefSeq NM_004287)
								ZBTB17	NM_001287603	Homo sapiens zinc finger and BTB domain containing 17 (ZBTB17), transcript variant 3, mRNA. (from RefSeq NM_001287603)
								DDIT4	NM_019058	Homo sapiens DNA-damage-inducible transcript 4 (DDIT4), mRNA. (from RefSeq NM_019058)
								SLC7A5	NM_003486	Homo sapiens solute carrier family 7 (amino acid transporter light chain, L system), member 5 (SLC7A5), mRNA. (from RefSeq NM_003486)
								PDIA5	NM_006810	Homo sapiens protein disulfide isomerase family A, member 5 (PDIA5), transcript variant 1, mRNA. (from RefSeq NM_006810)
								SRPR	NM_003139	Homo sapiens signal recognition particle receptor (docking protein) (SRPR), transcript variant 1, mRNA. (from RefSeq NM_003139)
								ALDH18A1	NM_002860	Homo sapiens aldehyde dehydrogenase 18 family, member A1 (ALDH18A1), transcript variant 1, mRNA. (from RefSeq NM_002860)
								ATF4	NM_001675	Homo sapiens activating transcription factor 4 (ATF4), transcript variant 1, mRNA. (from RefSeq NM_001675)
								ERO1L	NM_014584	Homo sapiens ERO1-like (S. cerevisiae) (ERO1L), mRNA. (from RefSeq NM_014584)
								XPOT	NM_007235	Homo sapiens exportin, tRNA (XPOT), mRNA. (from RefSeq NM_007235)
								CNOT2	NM_014515	Homo sapiens CCR4-NOT transcription complex, subunit 2 (CNOT2), transcript variant 2, mRNA. (from RefSeq NM_014515)
								EXOSC2	NM_014285	Homo sapiens exosome component 2 (EXOSC2), transcript variant 1, mRNA. (from RefSeq NM_014285)
								CALR	NM_004343	Homo sapiens calreticulin (CALR), mRNA. (from RefSeq NM_004343)
								SRPRB	NM_021203	Homo sapiens signal recognition particle receptor, B subunit (SRPRB), mRNA. (from RefSeq NM_021203)
								HSPA9	NM_004134	Homo sapiens heat shock 70kDa protein 9 (mortalin) (HSPA9), mRNA. (from RefSeq NM_004134)
								WFS1	NM_006005	Homo sapiens Wolfram syndrome 1 (wolframin) (WFS1), transcript variant 1, mRNA. (from RefSeq NM_006005)
								IMP3	NM_018285	Homo sapiens IMP3, U3 small nucleolar ribonucleoprotein (IMP3), mRNA. (from RefSeq NM_018285)
								VEGFA	NM_001287044	Homo sapiens vascular endothelial growth factor A (VEGFA), transcript variant 10, mRNA. (from RefSeq NM_001287044)
								SSR1	NM_003144	Homo sapiens signal sequence receptor, alpha (SSR1), transcript variant 1, mRNA. (from RefSeq NM_003144)
								LSM4	NM_012321	Homo sapiens LSM4 homolog, U6 small nuclear RNA associated (S. cerevisiae) (LSM4), transcript variant 1, mRNA. (from RefSeq NM_012321)
								EIF4EBP1	NM_004095	Homo sapiens eukaryotic translation initiation factor 4E binding protein 1 (EIF4EBP1), mRNA. (from RefSeq NM_004095)
								ARFGAP1	NM_001281482	Homo sapiens ADP-ribosylation factor GTPase activating protein 1 (ARFGAP1), transcript variant 3, mRNA. (from RefSeq NM_001281482)
								EDEM1	NM_014674	Homo sapiens ER degradation enhancer, mannosidase alpha-like 1 (EDEM1), mRNA. (from RefSeq NM_014674)
								CEBPG	NM_001806	Homo sapiens CCAAT/enhancer binding protein (C/EBP), gamma (CEBPG), transcript variant 1, mRNA. (from RefSeq NM_001806)
								KDELR3	NM_006855	Homo sapiens KDEL (Lys-Asp-Glu-Leu) endoplasmic reticulum protein retention receptor 3 (KDELR3), transcript variant 1, mRNA. (from RefSeq NM_006855)
								HSPA5	NM_005347	Homo sapiens heat shock 70kDa protein 5 (glucose-regulated protein, 78kDa) (HSPA5), mRNA. (from RefSeq NM_005347)
								NOLC1	NM_001284389	Homo sapiens nucleolar and coiled-body phosphoprotein 1 (NOLC1), transcript variant 3, mRNA. (from RefSeq NM_001284389)
