# Supplementary material for: Transcriptome Analysis Reveals Distinct Responses to Physiologic versus Toxic Manganese Exposure in Human Neuroblastoma Cells
Source: Front Genet. 2019 Jul 24;10:676. doi: 10.3389/fgene.2019.00676 (PMC6668488; doi:10.3389/fgene.2019.00676)
Supplement: Supplementary file 4 [file Table_4.xlsx]

## Sheet: Table S4
Table S4: Leading edge genes contributing to enrichment of oxidative phosphorylation pathway by toxic Mn exposure (0 vs 100μM, limma t-test)
GeneSet	Hallmark_Oxidative_Phosphorylation
Enrichment Score (ES)	0.348441
Normalized Enrichment Score (NES)	1.53649
Nominal p-value	0.00210526
FDR q-value	0.0607383
Gene_name	Gene_description	Mn.1.0	Mn.2.0	Mn.3.0	Mn.1.100	Mn.2.100	Mn.3.100	P-value
ATP6V1H	Homo sapiens ATPase, H+ transporting, lysosomal 50/57kDa, V1 subunit H	6.85	7.01	7	7.11	7.13	7.19	0.0160128
NDUFAF5	Homo sapiens NADH dehydrogenase (ubiquinone) complex I, assembly factor 5	6.96	6.86	6.83	7.03	7.04	7.03	0.0313169
FABP5	Homo sapiens fatty acid binding protein 5	10.23	10.27	10.3	10.37	10.43	10.4	0.0411176
MDH2	Homo sapiens malate dehydrogenase 2, NAD (mitochondrial)	8.89	8.73	8.7	9.05	8.8	9.03	0.0506334
OAT	Homo sapiens ornithine aminotransferase	9.74	9.75	9.7	9.79	9.88	9.9	0.058281
ATP6V1C1	Homo sapiens ATPase, H+ transporting, lysosomal 42kDa, V1 subunit C1	11.5	11.51	11.46	11.59	11.55	11.65	0.0964942
TOMM22	Homo sapiens translocase of outer mitochondrial membrane 22 homolog	11.57	11.61	11.58	11.72	11.68	11.65	0.116387
ATP6V0B	Homo sapiens ATPase, H+ transporting, lysosomal 21kDa, V0 subunit b	8.27	8.36	8.16	8.43	8.29	8.38	0.175073
MRPL15	Homo sapiens mitochondrial ribosomal protein L15	11.13	11.22	11.16	11.23	11.22	11.3	0.204903
MRPL35	Homo sapiens mitochondrial ribosomal protein L35	10.7	10.72	10.72	10.83	10.74	10.8	0.207486
OGDH	Homo sapiens oxoglutarate (alpha-ketoglutarate) dehydrogenase (lipoamide)	7.41	7.41	7.46	7.51	7.54	7.46	0.20956
AFG3L2	Homo sapiens AFG3-like AAA ATPase 2	11.93	11.94	11.91	11.98	12.01	12.01	0.210321
ATP6V1F	Homo sapiens ATPase, H+ transporting, lysosomal 14kDa, V1 subunit F	6.88	6.77	6.85	6.79	6.97	7.03	0.222748
HADHB	Homo sapiens trifunctional protein, beta subunit	6.75	7.03	6.91	7.09	6.94	6.97	0.229633
PDHX	Homo sapiens pyruvate dehydrogenase complex, component X	7.23	7.25	7.25	7.4	7.34	7.23	0.233046
COX11	Homo sapiens COX11 cytochrome c oxidase copper chaperone	10.29	10.14	10.06	10.42	10.11	10.29	0.251171
NDUFA8	Homo sapiens NADH dehydrogenase (ubiquinone) 1 alpha subcomplex, 8, 19kDa	9.55	9.68	9.75	9.71	9.7	9.83	0.251544
ATP6V1E1	Homo sapiens ATPase, H+ transporting, lysosomal 31kDa, V1 subunit E1	7.45	7.36	7.58	7.66	7.42	7.61	0.254093
NDUFB6	Homo sapiens NADH dehydrogenase (ubiquinone) 1 beta subcomplex, 6, 17kDa	9.7	9.54	9.62	9.78	9.64	9.68	0.261934
CPT1A	Homo sapiens carnitine palmitoyltransferase 1A (liver)	8.7	8.49	8.58	8.74	8.62	8.66	0.264706
ISCA1	Homo sapiens iron-sulfur cluster assembly 1	11.31	11.21	11.18	11.33	11.25	11.34	0.26757
CYB5A	Homo sapiens cytochrome b5 type A (microsomal)	6.56	6.61	6.51	6.59	6.62	6.68	0.267947
MFN2	Homo sapiens mitofusin 2	9.08	9.1	9.25	9.13	9.25	9.3	0.27346
MRPS22	Homo sapiens mitochondrial ribosomal protein S22	10.9	10.97	10.82	11	10.92	10.98	0.290965
ATP1B1	Homo sapiens ATPase, Na+/K+ transporting, beta 1 polypeptide	13.73	13.84	13.74	13.76	13.85	13.91	0.306655
FDX1	Homo sapiens ferredoxin 1	9.62	9.64	9.6	9.74	9.62	9.69	0.30831
ATP6V1D	Homo sapiens ATPase, H+ transporting, lysosomal 34kDa, V1 subunit D	11.07	11.06	11.05	11.19	11.06	11.12	0.311018
MRPS30	Homo sapiens mitochondrial ribosomal protein S30	10.36	10.33	10.33	10.36	10.44	10.4	0.312833
OPA1	Homo sapiens optic atrophy 1 (autosomal dominant)	6.56	6.45	6.56	6.69	6.5	6.59	0.332636
NDUFA9	Homo sapiens NADH dehydrogenase (ubiquinone) 1 alpha subcomplex, 9, 39kDa	11.29	11.36	11.34	11.29	11.44	11.46	0.333014
NDUFV2	Homo sapiens NADH dehydrogenase (ubiquinone) flavoprotein 2, 24kDa	11.65	11.69	11.71	11.7	11.68	11.86	0.361954
ATP5F1	Homo sapiens ATP synthase, H+ transporting, mitochondrial Fo complex, subunit B1	12.3	12.32	12.27	12.36	12.28	12.42	0.372954
ACADSB	Homo sapiens acyl-CoA dehydrogenase, short/branched chain	10.96	10.84	10.69	10.99	10.8	10.92	0.392093
ATP5A1	Homo sapiens ATP synthase, H+ transporting, mitochondrial F1 complex, alpha subunit 1	8.02	7.97	8.05	8.07	8.05	8.07	0.395126
ACAT1	Homo sapiens acetyl-CoA acetyltransferase 1	11.43	11.46	11.4	11.52	11.43	11.49	0.406994
DLST	Homo sapiens dihydrolipoamide S-succinyltransferase (E2 component of 2-oxo-glutarate complex)	6.71	6.57	6.29	6.69	6.7	6.46	0.409869
NNT	Homo sapiens nicotinamide nucleotide transhydrogenase	7.9	7.97	8.04	7.98	7.96	8.15	0.420539
GOT2	Homo sapiens glutamic-oxaloacetic transaminase 2, mitochondrial	10.28	10.37	10.28	10.26	10.38	10.46	0.427415
VDAC3	Homo sapiens voltage-dependent anion channel 3	6.99	6.98	6.97	7.09	7.02	6.97	0.44452
NDUFS1	Homo sapiens NADH dehydrogenase (ubiquinone) Fe-S protein 1	7.22	7.13	7.2	7.27	7.19	7.23	0.445404
PDHA1	Homo sapiens pyruvate dehydrogenase (lipoamide) alpha 1	6.82	6.86	6.86	6.85	6.89	6.93	0.462453
SLC25A12	Homo sapiens solute carrier family 25 (aspartate/glutamate carrier), member 12	7.41	7.22	7.26	7.41	7.22	7.44	0.466047
COX17	Homo sapiens COX17 cytochrome c oxidase copper chaperone	8.53	8.77	8.87	8.65	8.82	8.92	0.473715
NDUFC2	Homo sapiens NADH dehydrogenase (ubiquinone) 1, subcomplex unknown, 2, 14.5kDa	9.21	9.12	8.9	9.22	9.04	9.16	0.483853
IDH2	Homo sapiens isocitrate dehydrogenase 2 (NADP+), mitochondrial	9.03	9.41	9.29	9.11	9.37	9.5	0.490644
HSPA9	Homo sapiens heat shock 70kDa protein 9 (mortalin)	14.02	13.99	13.96	14.05	14	14.04	0.491807
NDUFA3	Homo sapiens NADH dehydrogenase (ubiquinone) 1 alpha subcomplex, 3, 9kDa	6.56	6.61	6.29	6.55	6.5	6.59	0.498212
ATP6V0E1	Homo sapiens ATPase, H+ transporting, lysosomal 9kDa, V0 subunit e1	10.51	10.59	10.66	10.6	10.57	10.73	0.51132
COX7B	Homo sapiens cytochrome c oxidase subunit VIIb	11.19	11.34	11.34	11.31	11.32	11.37	0.513814
ATP5E	Homo sapiens ATP synthase, H+ transporting, mitochondrial F1 complex, epsilon subunit	11.91	12.11	12.21	11.99	12.15	12.28	0.520595
ATP5O	Homo sapiens ATP synthase, H+ transporting, mitochondrial F1 complex, O subunit	12.14	12.19	12.15	12.15	12.17	12.28	0.525283
SURF1	Homo sapiens surfeit 1	8.49	8.7	8.62	8.58	8.83	8.57	0.526642
ATP5C1	Homo sapiens ATP synthase, H+ transporting, mitochondrial F1 complex, gamma polypeptide 1	6.29	6.45	6.56	6.55	6.44	6.46	0.53099
COX15	Homo sapiens cytochrome c oxidase assembly homolog 15	10.44	10.31	10.28	10.52	10.3	10.35	0.552094
COX5A	Homo sapiens cytochrome c oxidase subunit Va	11.61	11.68	11.64	11.57	11.73	11.75	0.561355
UQCRFS1	Homo sapiens ubiquinol-cytochrome c reductase, Rieske iron-sulfur polypeptide 1	10.73	10.89	10.87	10.8	10.86	10.95	0.574677
LRPPRC	Homo sapiens leucine-rich pentatricopeptide repeat containing	14.49	14.39	14.31	14.52	14.39	14.4	0.57504
TOMM70A	Homo sapiens translocase of outer mitochondrial membrane 70 homolog A	13.27	13.19	13.07	13.34	13.15	13.17	0.582567
FH	Homo sapiens fumarate hydratase	12.19	12.29	12.31	12.21	12.33	12.36	0.590852
MRPS12	Homo sapiens mitochondrial ribosomal protein S12	7.13	7.29	7.18	7.21	7.24	7.25	0.605346
MGST3	Homo sapiens microsomal glutathione S-transferase 3	11.77	11.86	11.84	11.75	11.89	11.93	0.628474
TIMM17A	Homo sapiens translocase of inner mitochondrial membrane 17 homolog A	12.09	12.1	12.12	12.12	12.06	12.22	0.639288
SLC25A3	Homo sapiens solute carrier family 25 (mitochondrial carrier; phosphate carrier), member 3	8.39	8.4	8.46	8.43	8.45	8.45	0.644183
ATP6V1G1	Homo sapiens ATPase, H+ transporting, lysosomal 13kDa, V1 subunit G1	12.54	12.64	12.57	12.6	12.61	12.62	0.652294
PHYH	Homo sapiens phytanoyl-CoA 2-hydroxylase	7.17	7.24	7.24	7.25	7.19	7.29	0.661538
ATP5B	Homo sapiens ATP synthase, H+ transporting, mitochondrial F1 complex, beta polypeptide	14.89	15.02	14.99	14.9	15.04	15.05	0.665226
HADHA	Homo sapiens trifunctional protein, alpha subunit	13.84	13.89	13.82	13.86	13.88	13.88	0.684855
ATP5H	Homo sapiens ATP synthase, H+ transporting, mitochondrial Fo complex, subunit d	11.35	11.38	11.44	11.41	11.38	11.45	0.696582
IDH1	Homo sapiens isocitrate dehydrogenase 1 (NADP+), soluble	7.45	7.57	7.57	7.55	7.56	7.55	0.70497
PHB2	Homo sapiens prohibitin 2	12.49	12.54	12.53	12.52	12.54	12.55	0.768934
PMPCA	Homo sapiens peptidase (mitochondrial processing) alpha	8.6	8.6	8.57	8.58	8.6	8.64	0.770435
SUCLA2	Homo sapiens succinate-CoA ligase, ADP-forming, beta subunit	11.15	11.14	11.08	11.12	11.15	11.15	0.772872
COX7C	Homo sapiens cytochrome c oxidase subunit VIIc	13.28	13.32	13.34	13.3	13.31	13.38	0.777972
BDH2	Homo sapiens 3-hydroxybutyrate dehydrogenase, type 2	10.83	10.81	10.82	10.83	10.8	10.87	0.815668
DLAT	Homo sapiens dihydrolipoamide S-acetyltransferase	11.84	11.87	11.86	11.86	11.84	11.91	0.816465
